# Supplementary material for: Clinical neutrophil-associated genes as reliable predictors of hepatocellular carcinoma
Source: Front Genet. 2022 Oct 6;13:989779. doi: 10.3389/fgene.2022.989779 (PMC9582652; doi:10.3389/fgene.2022.989779)
Supplement: Supplementary file 1 [file Table2.XLSX]

## Sheet: module_brown
ALOX5
LRFN4
GALNT7
ARAP3
HSPG2
NOTCH4
CCDC80
PTPRB
TANC2
PARVA
JAG2
SPRY1
CRABP2
EMCN
PTPN13
FAM167B
KCNS3
VCL
MFGE8
EMILIN1
ENDOD1
ADAMTS1
CTBP2
PLVAP
LPAR2
SRPX2
TNFAIP6
PFKP
PLAT
RAMP2
AC015922.2
TSPAN15
MARCHF3
KANK3
ANXA1
P3H2
HTRA3
RCN3
CERCAM
GFPT2
ARHGAP23
ISYNA1
GNG11
MAML2
SYDE1
GPBAR1
TGFB1I1
RTL8B
C11orf96
KLF7
CLEC3B
SH2D3C
FSCN1
MMRN1
PODN
CHST1
C7
ECM1
ADCY3
MECOM
MBOAT2
FILIP1L
CRIP2
BCL6B
EPHB3
FBLN2
CCN5
COLEC10
SCD5
TPBG
SPON1
MARVELD1
RHOJ
ACKR1
MAP3K6
ITPRIP
DDR2
ELN
FBLN5
PRMT2
ANTXR1
CRACDL
LTBP4
PLAC9
MFAP4
TUBB6
OLFML3
CHD3
CCDC102A
PRRX1
CAVIN1
COMP
DACT1
NRP2
NRIP2
ADGRF5
ZDHHC1
ADRA2A
TINAGL1
RPS6KA2
DTX3
LDB2
TAMALIN
ADAMTS4
DCHS1
F3
SLC4A3
NGF
PFKFB3
DBN1
PDE1A
RERG
PDZRN3
TWIST1
FJX1
SEL1L3
EDNRB
PDLIM3
MSRB3
MRC2
CCN2
SVEP1
JUNB
AFAP1L2
GJA1
CDH11
SLIT2
ADGRG1
TAGLN
CDC42BPG
SYNPO2
ZSWIM6
LAMC3
PECAM1
CPXM1
KLF2
CCL19
EDNRA
F2R
EFS
COL10A1
IGF1R
LOXL1
COL5A1
ZNF532
MMP2
ABI3BP
GAS7
AFAP1L1
COL14A1
KRT80
P3H3
COL3A1
MMP28
SERPINE2
NIBAN2
CLIP2
SAMD11
CRISPLD2
ISLR
CHST3
FLT1
PTPRE
FZD7
GABBR1
CCN4
RGS4
APLNR
NFATC1
ENG
STMN2
LZTS1
TNFRSF21
PDGFRB
AQP1
CCDC74A
LAYN
ROR2
UNC5B
LMO2
GEM
VTCN1
RARG
MYCT1
PDGFB
GNB4
ANXA3
RHBDF1
JCAD
RAI2
BHLHE41
ADGRA2
COL4A2
NPDC1
SULF1
LXN
EFEMP1
FBN1
PAMR1
PDP1
FAM171B
COL6A2
FNDC1
FAR1
SFXN3
NID2
TMEM158
PMEPA1
GJC1
MITF
PMP22
PDPN
AC015922.3
PIWIL4
HEG1
FIBIN
VASH1
CLIC6
PGF
CCN3
MYOF
FHOD1
THBD
RASGRP3
SELP
RBMS2
HEYL
NOS3
CCL11
VEGFC
AKT3
ITGB4
VCAN
MAP1B
SSBP2
NES
TIMP2
RAB31
MAP1A
EDIL3
KIRREL1
TGFA
SLC44A2
COL4A1
MMP7
EFEMP2
COL11A1
COL6A1
CNN1
NRGN
TGFB2
SPINT1-AS1
EFNB1
C1QTNF1
GPRC5B
TP53I11
ADAMTS2
HOMER3
LAMA4
PDGFD
CDC42EP3
AXL
MXRA5
AOC3
PTH1R
POSTN
MEDAG
MOXD1
RAB6B
CALHM2
HDAC7
TPPP3
THBS1
DACT3
SLCO3A1
RIN2
NRARP
KIT
TSPAN18
GUCY1A1
PROCR
NIBAN1
TUBA1A
FOXF2
PDZD4
PELI2
TEAD4
ZNF853
ABR
PHETA2
IL34
PRKX
CDH6
FSTL3
CCN1
PLN
OSBPL5
MDFI
CYTH3
PRSS23
PLXDC1
ELK3
SLCO2A1
LHFPL6
PACS1
IGFBP5
SCTR
SPACA6
CTSK
PCDH12
CLEC14A
TNXB
CBL
LAMB1
FLT4
KDR
LRRC32
ID3
PEAR1
HEPH
LUM
SYT11
PODXL
ID4
AMPD3
TGFB3
GAL3ST4
CD93
PHLDB1
ARHGEF17
MLLT3
CTXN1
NEXN
COL8A2
SPECC1
LDLRAD3
ESAM
PCDH17
CPXM2
EBF1
DLL4
COL1A2
TEK
FMNL3
SFRP4
QSOX1
TIMP3
CCDC8
SMOC2
ITIH5
LOXL2
CDR2L
ADGRL4
TLCD3A
PAPLN
EMP1
RTL6
MXRA8
CD248
PDE2A
MYLIP
COL1A1
TANC1
EHD2
TPM4
CCL2
PTGIR
EGR2
GPR4
TMEM159
CD34
GASK1B
NGFR
MYL9
SPINT1
CLEC11A
GPC4
PPP2R3A
INMT
ACE
SOX7
GJA5
STING1
IL33
MMP14
JAM2
LPAR1
LTBP2
MFAP2
PAM
APOLD1
AP001189.3
SOX17
COL8A1
STON1
CTTNBP2NL
SLC25A36
JAG1
CCDC3
SPART
DCN
MEAK7
STMN3
FKBP10
SFRP1
GLIS3
FGFR1
TIE1
CLIP3
MMRN2
PLA2G5
SHISA3
ELF4
HSPA12B
GPX8
SSC5D
TMEM119
NPR1
IGFBP7
ASPN
COL6A3
ACVRL1
LIMCH1
SLC6A6
TMEM204
PLXDC2
ADAMTSL2
TBX2
RCAN2
MYH11
RASL12
MCAM
SLC24A3
RGCC
SPARC
ITGA3
PDLIM7
LAMC2
SEMA3C
ITGA9
CYS1
NXN
CPNE2
ANK3
TIMP1
SLIT3
DLG3
ANGPTL2
WNT7B
SCARF2
PTGIS
PLXND1
GLT8D2
SLC9A1
EPHA3
ARMCX1
DPT
RRAD
LBH
SSPN
DZIP1
TMEM132A
PDE3A
KCNQ1
LRRC17
CREB3L1
MICALL2
CSPG4
SYT13
GGT5
MN1
PDLIM4
COL12A1
CDH5
CSGALNACT1
EFNB2
TM4SF18
PDGFRA
SNAI1
CDC42EP5
CCL21
NTM
PLCD3
FHL2
FZD8
TMEM51
PTN
CAV1
SLC4A7
OLFML2A
OGFRL1
TPM2
PRELP
FAP
RELL1
TNC
THBS2
FZD1
FSTL1
ITGBL1
GAS1
BGN
ADCY5
CALCRL
SRPX
IGFBP6
SMARCD3
PPP1R14A
SMIM10
FOXF1
ITPR3
RHOV
HSPB7
ALDH1A3
SGCA
VIM
KCNE4
ADAM12
THY1
OLFML2B
PDE4A
MEGF6
MYO10
CYBRD1
DOK5
GUCY1B1
CRMP1
NLGN2
ITGA11
FMOD
PLAU
RFLNB
LMCD1
RARB
KIF3C
FGD5
SOD3
TSPYL5
IRAG1
IQGAP1
CXCL12
S1PR1
PCDHGC3
CHSY1
FAM43B
SEMA6B
TBXA2R
INKA1
OGN
FRZB
SPRED1
FLNA
FAM163B
ADAMTS12
ARMCX2
EHD3
SERPINH1
CTHRC1
TCEAL3
CST2
FBLIM1
EXOC3L2
COX7A1
CAVIN3
RAMP3
COL15A1
SULF2
GLIPR2
AEBP1
DENND2A
CYYR1
CD200
RALB
DPYSL3
FOXS1
ACTA2
JAM3
COL16A1
LTC4S
PALD1
SEMA5B
NOTCH3
GJA4
HIF1A
PXDN
HAND2
MGP
SLC35F2
LAMA2
ROBO4
