# Supplementary material for: Clinical neutrophil-associated genes as reliable predictors of hepatocellular carcinoma
Source: Front Genet. 2022 Oct 6;13:989779. doi: 10.3389/fgene.2022.989779 (PMC9582652; doi:10.3389/fgene.2022.989779)
Supplement: Supplementary file 2 [file Table3.XLSX]

## Sheet: uniCox
gene	HR	HR.95L	HR.95H	pvalue
CRABP2	1.16328	1.00637	1.34464	0.0407659
EMCN	0.70897	0.569206	0.883051	0.00213942
VCL	1.26179	1.0254	1.55267	0.0280249
TNFAIP6	1.174	1.00493	1.3715	0.0431807
PFKP	1.22901	1.10156	1.3712	0.00022278
TSPAN15	1.16447	1.02277	1.32581	0.0214493
HTRA3	1.17736	1.04142	1.33104	0.00909794
CERCAM	1.14802	1.00048	1.31731	0.0492038
MAML2	1.3076	1.02933	1.6611	0.0280362
CLEC3B	0.636445	0.538918	0.751623	1.01338e-07
FSCN1	1.24673	1.08669	1.43033	0.00165514
CHST1	1.32702	1.11158	1.58423	0.00174629
C7	0.905801	0.840939	0.975665	0.00905847
MBOAT2	1.38274	1.10175	1.73539	0.00517336
FBLN2	0.885143	0.787875	0.994418	0.0399557
COLEC10	0.792867	0.65942	0.95332	0.0135735
MARVELD1	1.21499	1.04026	1.41906	0.0139604
MAP3K6	1.26792	1.01263	1.58758	0.0385129
FBLN5	0.853471	0.74689	0.975261	0.0199103
PRMT2	1.38476	1.08642	1.76501	0.00855014
LDB2	0.796462	0.649855	0.976143	0.0283359
PFKFB3	1.18214	1.05493	1.3247	0.00397144
DBN1	1.2007	1.05407	1.36772	0.00591658
PDLIM3	1.29152	1.07371	1.5535	0.00663406
CPXM1	1.19208	1.01569	1.39911	0.0315128
KLF2	0.778393	0.63922	0.947866	0.0126773
IGF1R	1.25923	1.0377	1.52804	0.0195539
ZNF532	1.34221	1.09904	1.63918	0.00390183
AFAP1L1	1.39441	1.05087	1.85025	0.0212331
KRT80	1.13977	1.00609	1.2912	0.0398395
SERPINE2	1.13782	1.03179	1.25474	0.00967861
CLIP2	1.15669	1.0011	1.33647	0.0482853
PTPRE	1.26168	1.01701	1.56521	0.0345719
FZD7	1.42361	1.21982	1.66144	7.43349e-06
ENG	0.779401	0.644635	0.942341	0.0100793
TNFRSF21	1.19342	1.0543	1.3509	0.0051734
CCDC74A	1.24841	1.00579	1.54954	0.0441817
ROR2	1.27315	1.04999	1.54375	0.0140479
UNC5B	1.30803	1.11085	1.54021	0.00127751
RHBDF1	1.24738	1.02031	1.52499	0.0310789
FAM171B	1.31647	1.01298	1.71088	0.0397438
SFXN3	1.29098	1.09201	1.52619	0.00278348
TMEM158	1.15959	1.03272	1.30204	0.0122599
VASH1	1.32774	1.03247	1.70744	0.027177
PGF	1.26741	1.08934	1.4746	0.00215765
SELP	0.752501	0.585399	0.967303	0.0264568
VCAN	1.12868	1.00841	1.2633	0.035234
MMP7	1.09782	1.02565	1.17507	0.00714492
NRGN	1.38299	1.14009	1.67763	0.00100028
EFNB1	1.43827	1.16471	1.77607	0.000734091
HOMER3	1.30539	1.10023	1.5488	0.00225177
LAMA4	1.29533	1.05704	1.58735	0.012604
POSTN	1.11159	1.00131	1.23401	0.0472057
RAB6B	1.45765	1.17035	1.81549	0.000767154
HDAC7	1.29077	1.04603	1.59277	0.0173371
FOXF2	1.33564	1.05094	1.69746	0.0179709
PDZD4	0.728905	0.544776	0.975267	0.033292
TEAD4	1.24405	1.05126	1.47219	0.0110274
PLN	0.735366	0.544539	0.993067	0.0449252
CYTH3	1.30791	1.02954	1.66156	0.0279234
PRSS23	1.18284	1.02406	1.36625	0.0224208
PLXDC1	1.25911	1.00853	1.57195	0.0418521
SLCO2A1	0.819838	0.71436	0.940891	0.00469769
PACS1	1.3002	1.04557	1.61683	0.0182407
CBL	1.45011	1.12455	1.86992	0.00417249
LAMB1	1.28435	1.10604	1.49139	0.00103198
KDR	0.836508	0.706336	0.990669	0.0385843
AMPD3	1.31722	1.03171	1.68174	0.0270771
GAL3ST4	1.25831	1.04467	1.51565	0.0155108
PHLDB1	1.25949	1.01474	1.56327	0.0363732
MLLT3	1.23616	1.01487	1.50569	0.0351451
LDLRAD3	1.28333	1.02734	1.6031	0.0279775
PCDH17	1.26322	1.00298	1.591	0.0471218
TEK	0.81733	0.675486	0.98896	0.0380691
FMNL3	1.3246	1.01822	1.72315	0.0362127
LOXL2	1.25213	1.01581	1.54342	0.0351242
CDR2L	1.19915	1.0309	1.39486	0.0185508
PDE2A	0.669133	0.523427	0.855398	0.00134369
MYLIP	1.25674	1.03963	1.51919	0.0181944
TPM4	1.22127	1.02533	1.45466	0.0250735
PPP2R3A	1.48346	1.19337	1.84406	0.000381939
INMT	0.8694	0.766881	0.985624	0.0288045
MMP14	1.22962	1.07283	1.40933	0.00297784
JAM2	0.72359	0.55698	0.940039	0.0153899
MFAP2	1.31143	1.11355	1.54448	0.00115895
PAM	1.24239	1.05766	1.45938	0.00822961
CTTNBP2NL	1.29732	1.03464	1.62669	0.0241365
FKBP10	1.13613	1.00732	1.28142	0.0376471
ELF4	1.24326	1.06035	1.45772	0.00732597
SLC6A6	1.19561	1.03939	1.37532	0.0123962
MCAM	1.20825	1.01107	1.44389	0.0374322
ITGA3	1.15532	1.01496	1.3151	0.0289107
PDLIM7	1.31981	1.08013	1.61267	0.00665108
SLC9A1	1.2436	1.02185	1.51347	0.029577
ARMCX1	1.29377	1.0934	1.53086	0.00269987
TMEM132A	1.17199	1.0334	1.32915	0.0134461
CREB3L1	1.19371	1.04527	1.36322	0.00896431
MICALL2	1.27063	1.03447	1.56069	0.0224294
CSPG4	1.24999	1.01234	1.54343	0.0380815
PLCD3	1.25176	1.0705	1.4637	0.00489889
TMEM51	1.15563	1.01108	1.32085	0.0338715
SLC4A7	1.39732	1.12108	1.74161	0.00291054
OGFRL1	1.49389	1.18315	1.88625	0.000742445
FZD1	1.25913	1.07287	1.47773	0.00478615
SMARCD3	1.19412	1.00997	1.41184	0.0378936
ITPR3	1.17114	1.03715	1.32243	0.0108233
ADAM12	1.23826	1.0391	1.47559	0.0169091
OLFML2B	1.28107	1.10558	1.48441	0.000983037
PDE4A	1.24229	1.03352	1.49324	0.0208251
DOK5	0.713947	0.532678	0.956901	0.0241478
PLAU	1.20119	1.0132	1.42408	0.0347796
KIF3C	1.37112	1.15577	1.62659	0.000293848
S1PR1	0.822482	0.679856	0.995029	0.0442992
SPRED1	1.34266	1.11085	1.62285	0.00231076
SERPINH1	1.22938	1.04531	1.44587	0.0125809
CTHRC1	1.18552	1.0738	1.30887	0.000752135
EXOC3L2	0.725206	0.569171	0.924017	0.00934242
RAMP3	0.703343	0.604303	0.818613	5.50224e-06
RALB	1.30772	1.00977	1.69359	0.0419893
SEMA5B	1.3271	1.0404	1.6928	0.0226716
GJA4	0.814692	0.672065	0.987587	0.0368732
HIF1A	1.26079	1.07641	1.47673	0.00406812
