# Supplementary material for: Clinical neutrophil-associated genes as reliable predictors of hepatocellular carcinoma
Source: Front Genet. 2022 Oct 6;13:989779. doi: 10.3389/fgene.2022.989779 (PMC9582652; doi:10.3389/fgene.2022.989779)
Supplement: Supplementary file 5 [file Table4.XLSX]

## Sheet: multiCox
id	coef
PDLIM3	0.294519
KLF2	-0.433256
ROR2	0.23221
PGF	0.549438
EFNB1	0.193494
PDZD4	-0.496407
PLN	-0.462342
PCDH17	0.37003
DOK5	-0.462842
