# Supplementary material for: Clinical neutrophil-associated genes as reliable predictors of hepatocellular carcinoma
Source: Front Genet. 2022 Oct 6;13:989779. doi: 10.3389/fgene.2022.989779 (PMC9582652; doi:10.3389/fgene.2022.989779)
Supplement: Supplementary file 6 [file Table1.XLSX]

## Sheet: CIBERSORT-Results
Mixture	B cells naive	B cells memory	Plasma cells	T cells CD8	T cells CD4 naive	T cells CD4 memory resting	T cells CD4 memory activated	T cells follicular helper	T cells regulatory (Tregs)	T cells gamma delta	NK cells resting	NK cells activated	Monocytes	Macrophages M0	Macrophages M1	Macrophages M2	Dendritic cells resting	Dendritic cells activated	Mast cells resting	Mast cells activated	Eosinophils	Neutrophils	P-value	Correlation	RMSE
TCGA-EP-A3RK-11A-11R-A22L-07	0.169152	0	0.0977471	0.0609396	0	0.152542	0	0.0331258	0.0362454	0	0	0.121927	0.0478841	0	0.0136193	0.17255	0	0	0	0.0753876	0	0.0188811	0.015	0.245467	0.992591
TCGA-DD-A1EJ-11A-11R-A155-07	0.018033	0	0.0364543	0.106658	0	0.0560676	0	0.0162607	0.019634	0.00830815	0	0.055971	0.083236	0.104314	0.121079	0.306066	0.00874751	0	0	0.0464598	0	0.0127113	0.142	0.0754508	1.06525
TCGA-BC-A216-11A-11R-A155-07	0.206926	0	0.18842	0.0120826	0	0.111913	0.000493922	0.032185	0.0215465	0.0382599	0.0196482	0.027225	0.0410292	0	0.0211368	0.230508	0	0	0.0303554	0	0	0.0182708	0.001	0.476389	0.878478
TCGA-DD-A114-11A-12R-A131-07	0.0483928	0	0.025981	0.19935	0	0.176179	0	0.00620062	0.0995661	0.0208421	0	0.0390257	0.0142258	0	0.172546	0.11771	0.019906	0	0.0504292	0	0	0.00964556	0.07	0.136721	1.05455
TCGA-BC-A10T-11A-11R-A131-07	0.0233606	0	0.08116	0.0520209	0	0.211593	0.00783629	0.00161448	0	0	0.0168932	0.0710471	0.108489	0.01123	0	0.241221	0.000584957	0.0144436	0.122043	0	0	0.0364635	0.08	0.126343	1.02612
TCGA-BC-A10U-11A-11R-A131-07	0.0455339	0	0.0676688	0.147116	0	0.155515	0	0	0.0208783	0	0.00512975	0.0121139	0.114387	0.0995835	0.0335092	0.209086	0	0	0	0.0788563	0	0.010623	0.044	0.172541	1.0127
TCGA-FV-A2QR-11A-11R-A213-07	0.0751406	0	0.0464314	0.122104	0	0.174676	0.00524473	0	0.0562693	0.00111701	0	0.0680189	0.0312484	0.0618598	0.104651	0.182789	0.009948	0	0	0.0529955	0.0062245	0.00128242	0.042	0.178644	1.01651
TCGA-DD-A3A4-11A-11R-A22L-07	0.0349983	0	0.0464038	0.164895	0	0.063315	0	0	0.0637305	0	0.0286742	0.0637704	0.0376017	0	0.0700854	0.301707	0.0122595	0	0.106096	0	0	0.00646211	0.086	0.119919	1.03429
TCGA-DD-A3A5-11A-11R-A22L-07	0.0627645	0	0.0335212	0.0690277	0	0.086789	0	0.0180967	0.053374	0.0115942	0.0238243	0.0725356	0.133694	0.0753163	0.072212	0.248619	0	0	0	0.0386315	0	0	0.377	0.0207774	1.07679
TCGA-DD-A39X-11A-11R-A213-07	0.0517847	0	0.0366794	0.183664	0	0.153391	0	0.0449169	0.0377479	0	0	0.0654717	0.0463684	0	0.0655883	0.19493	0.0156269	0	0.0988188	0	0	0.00501274	0.369	0.0223043	1.07716
TCGA-DD-A39V-11A-11R-A213-07	0.0745403	0	0.0273219	0.114665	0	0.170681	0.00309753	0	0.0565179	0	0.0392163	0.0441265	0.0831615	0.00311535	0.108053	0.131302	0.0154991	0	0.0954197	0	0	0.0332818	0.152	0.072152	1.05461
TCGA-FV-A3R2-11A-11R-A22L-07	0.0258362	0	0.0201912	0.166145	0	0.0820281	0	0.0484494	0.0376819	0	0	0.0356817	0.0538597	0.0284055	0.0871386	0.33966	0.0292202	0	0	0.042295	0	0.003407	0.134	0.0805738	1.05688
TCGA-DD-A11D-11A-12R-A131-07	0.0444464	0	0.0255835	0.195207	0	0.19811	0	0	0.0576289	0	0	0.0176345	0.0605563	0.0114305	0.139472	0.187493	0.0133035	0	0.0352148	0	0	0.0139195	0.077	0.130198	1.04291
TCGA-BD-A2L6-11A-21R-A213-07	0.101187	0	0.0563163	0.150342	0	0.300212	0	0.0226085	0.0292037	0	0	0.0267503	0.0249224	0.0341748	0.112755	0.10627	0.0287178	0	0.0049274	0	0	0.00161344	0.015	0.24139	0.997234
TCGA-DD-A11B-11A-11R-A131-07	0.0968783	0	0.0718686	0.0708895	0	0.222558	0.00758625	0	0.0730645	0	0	0.0363975	0.0197532	0.0631366	0.116363	0.101392	0.0217403	0	0.0887295	0	0.00276115	0.0068811	0.025	0.21353	0.998069
TCGA-DD-A39W-11A-11R-A213-07	0.0784864	0	0.0446623	0.0397442	0	0.111019	0	0.0276434	0.0414006	0.0379899	0.0216351	0.069349	0.0600705	0	0.0413445	0.30479	0	0	0.0942072	0	0	0.0276578	0.283	0.0389903	1.06227
TCGA-G3-A3CH-11A-11R-A22L-07	0.10492	0	0.064015	0.145063	0	0.188991	0	0.0257596	0.0649113	0.00891489	0	0.0335595	0.00811433	0	0.16656	0.103584	0.0325966	0	0.0338261	0	0.00453935	0.0146445	0.025	0.212996	1.01186
TCGA-DD-A118-11A-11R-A131-07	0.00135182	0.00723972	0.0317099	0.0366064	0	0.175853	0.00363929	0.0115859	0	0.0078808	0.0470666	0.039808	0.156739	0	0.0324954	0.332145	0.00861016	0	0.0395601	0	0	0.0677091	0.181	0.0624074	1.06094
TCGA-DD-A1EE-11A-11R-A131-07	0.0668298	0	0.0498256	0.104315	0	0.136841	0	0.02355	0.104546	0	0	0.0573088	0.0396351	0.0287783	0.13676	0.181436	0	0	0.0633535	0	0	0.00681998	0.044	0.173367	1.01882
TCGA-EP-A26S-11A-12R-A16W-07	0.153686	0	0.0745266	0.104785	0	0.0702885	0	0.00763654	0.0291258	0	0	0.0626738	0.0715052	0	0.0580788	0.168244	0.00115557	0	0	0.121817	0	0.0764767	0.021	0.219181	0.998811
TCGA-DD-A3A6-11A-11R-A22L-07	0.158088	0	0.11083	0.0812778	0	0.121992	0	0.0395679	0	0	0.0178811	0.0697266	0.0233826	0.0797017	0.121546	0.00707798	0.00533592	0	0.162206	0	0.00138653	0	0.189	0.0597999	1.07278
TCGA-EP-A12J-11A-11R-A131-07	0.0218716	0	0.0911251	0.198828	0	0.20176	0	0.0397791	0.034968	0	0	0.0127823	0.0252767	0	0.125466	0.194439	0	0	0.0433048	0	0	0.0103999	0.044	0.173731	1.02363
TCGA-BC-A10X-11A-11R-A131-07	0.0473769	0	0.0166051	0.053115	0	0.162697	0	0	0.0472719	0.0621089	0	0.0822995	0.0658382	0.0540319	0.0712525	0.318243	0	0	0	0.0104626	0	0.008698	0.225	0.049285	1.07317
TCGA-DD-A116-11A-12R-A26B-07	0.0820504	0	0.0472007	0.036552	0	0.221438	0	0.0121372	0.0570234	0.0347421	0	0.0596883	0.00979458	0.00618358	0.183664	0.0968727	0.0488811	0	0.0948224	0	0	0.00894988	0.061	0.147175	1.03735
TCGA-BD-A3EP-11A-12R-A22L-07	0.0605889	0	0.0047718	0.0883269	0	0.192823	0	0.000195455	0.0841778	0	0	0.0907133	0.058209	0.0575032	0.079605	0.181226	0.0135539	0	0	0.0631017	0	0.0252035	0.126	0.0888836	1.0556
TCGA-FV-A23B-11A-11R-A16W-07	0.0514575	0	0.0425413	0.153024	0	0.316445	0.0091313	0.0337986	0.0179403	0	0	0.0153806	0.029392	0.0119623	0.092835	0.16126	0.0383579	0	0	0.0159202	0	0.0105539	0.066	0.143093	1.03868
TCGA-BC-A10W-11A-11R-A131-07	0	0	0.0928983	0.208398	0	0.0936962	0	0.0308811	0.0569491	0.0325169	0	0.0227754	0.0803359	0.0404717	0.113737	0.217281	0.000321964	0	0.00353279	0	0	0.00620479	0.055	0.153541	1.02946
TCGA-DD-A11A-11A-11R-A131-07	0.0178497	0	0.0463208	0.123453	0	0.216666	0.0103956	0.0105818	0.0384811	0	0.0291274	0.0378519	0.103485	0.0154845	0.0559892	0.244016	0.00507016	0	0.0333066	0	0	0.0119213	0.133	0.0822437	1.05118
TCGA-BC-A10Z-11A-11R-A131-07	0.0691512	0	0.0283403	0.10369	0	0.063571	0	0.0551702	0.0185883	0	0	0.0617133	0.073375	0.255752	0.0440519	0.172283	0	0	0	0.0406303	0	0.0136838	0.112	0.0993128	1.05372
TCGA-BC-A10Q-11A-11R-A131-07	0.0917513	0	0.0133738	0.106701	0	0.0808765	0	0.0162683	0.000711503	0	0.0509388	0.018498	0.208509	0.0286395	0.0628534	0.279712	0	0	0.00783794	0	0	0.0333287	0.208	0.054376	1.06511
TCGA-FV-A3I1-11A-11R-A22L-07	0.0704132	0	0.0106321	0.0757681	0	0.139894	0	0.0116055	0.104419	0	0	0.0793504	0.0346573	0.0431276	0.107207	0.191474	0.0222817	0	0.0958375	0	0	0.0133327	0.182	0.0619494	1.05915
TCGA-DD-A113-11A-12R-A131-07	0.00525296	0.00461751	0.0432729	0	0	0.26561	0.00230602	0	0	0	0.0158605	0.0639431	0.059871	0.019128	0.0828564	0.211745	0.0141056	0	0.17259	0	0	0.0388414	0.364	0.0231849	1.06615
TCGA-DD-A11C-11A-11R-A131-07	0.0611411	0	0.0470093	0.144766	0	0.130864	0	0	0.0354105	0	0.0355711	0.0369432	0.0359943	0.00713047	0.0227848	0.390735	0	0	0.0470163	0	0	0.00463384	0.084	0.121903	1.03707
TCGA-DD-A3A3-11A-11R-A22L-07	0.104671	0	0.0873238	0.0718071	0	0.0293858	0.0174268	0.0210165	0.0329498	0.0310351	0.0514371	0	0.0741471	0	0.0128886	0.372522	0	1.51825e-05	0.0804696	0	0	0.0129041	0.01	0.272711	0.970947
TCGA-DD-A1EC-11A-11R-A131-07	0.112092	0	0.0842715	0.0852659	0	0.101288	0	0.0338031	0.0168781	0	0	0.0509002	0.0410926	0	0.0492463	0.368804	0.00607876	0	0.0382329	0	0	0.0120462	0.022	0.217991	0.995662
TCGA-DD-A1EB-11A-11R-A131-07	0.0670679	0	0.0488125	0.138128	0	0.098452	0	0.0109683	0.0535331	0	0.0236942	0.0248708	0.0498408	0	0.170774	0.162682	0.0418119	0	0.0900402	0	0	0.0193247	0.124	0.0909701	1.05314
TCGA-DD-A119-11A-11R-A131-07	0.0397229	0	0.0480437	0.0810159	0	0.115812	0	0.0028593	0.013422	0	0.00131853	0.0263612	0.1395	0.0228657	0.0716662	0.400774	0	0	0.0063386	0	0	0.0302999	0.089	0.117694	1.04331
TCGA-DD-A1EL-11A-11R-A155-07	0.0269095	0	0.0712895	0.112179	0	0.0871651	0	0.00668823	0.0523458	0.0375615	0.0246948	0	0	0.0348605	0.148137	0.316656	0.00420918	0	0.0459921	0	0	0.0313126	0.065	0.143701	1.03252
TCGA-DD-A1EI-11A-11R-A131-07	0.0552291	0	0.025549	0.0570992	0	0.287747	0	0	0.0446048	0	0	0.0386862	0.0262609	0	0.130593	0.173627	0.0461111	0	0.0957132	0	0	0.01878	0.217	0.0512449	1.06554
TCGA-BC-A10Y-11A-11R-A131-07	0.0326578	0	0.0150454	0.102926	0	0.164397	0	0.00792344	0.0170915	0.0161647	0	0.0491026	0.0811012	0.0427997	0.118599	0.30226	0.00296954	0	0	0.0378871	0	0.00907438	0.15	0.0726167	1.06328
TCGA-ES-A2HT-11A-11R-A180-07	0.0176298	0	0.0860993	0.136298	0	0.154982	0	0.0514511	0.0983414	0	0	0.0235387	0.0140679	0	0.21008	0.117101	0.0390928	0	0.0513177	0	0	0	0.036	0.185338	1.03038
TCGA-DD-A3A2-11A-11R-A213-07	0.0729091	0	0.0696233	0.0540331	0	0.0566426	0	0.0155683	0.0427735	0.0417995	0.00922538	0.0520854	0.0171318	0.0636327	0.040333	0.434522	0	0	0.0212053	0	0	0.00851521	0.065	0.143769	1.03329
TCGA-BC-A10R-11A-11R-A131-07	0.0742896	0	0.029913	0.0585273	0	0.0810977	0	0.020595	0.0202865	0.026905	0	0.105392	0.065346	0	0.0901162	0.36114	0.00108458	0	0	0.0459248	0.00160114	0.0177807	0.112	0.0986011	1.05358
TCGA-DD-A39Z-11A-21R-A213-07	0.160249	0	0.130829	0.106235	0	0.0581814	0	0.0484792	0	0	0.0637553	0.0901019	0.0432931	0.0352147	0.058869	0.0664388	0	0	0.13515	0	0.00142864	0.00177482	0.07	0.13648	1.04126
TCGA-FV-A3I0-11A-11R-A22L-07	0.0226063	0	0.00683305	0	0	0.0784051	0	0.0443393	0.0270169	0.0132342	0	0.0475354	0.223152	0.105892	0.066871	0.190179	0	0.0148754	0	0.0516792	0	0.10738	0.206	0.0551162	1.07748
TCGA-DD-A1EH-11A-11R-A131-07	0.0817025	0	0.0913028	0.173633	0	0.103308	0	0.0531511	0.0197465	0.0335277	0	0.0318084	0.0181524	0.0175949	0.121355	0.220236	0	0	0	0.0256406	0	0.00884083	0.02	0.220323	1.00116
TCGA-BC-A110-11A-11R-A131-07	0.00275235	0	0.034001	0.0664946	0	0.150139	0	0.0131086	0.0420076	0	0.0559542	0.0100277	0.193703	0.015581	0.0667706	0.294806	0	0.0018614	0.0214303	0	0.00013658	0.0312257	0.197	0.0586999	1.06181
TCGA-DD-A1EG-11A-11R-A213-07	0.0837015	0	0.0464225	0.116999	0	0.0403609	0	0.0190566	0.0709326	0	0	0.0255321	0.0741153	0.0334113	0.222381	0.208704	0.0217582	0	0	0.0257766	0	0.0108485	0.047	0.162155	1.03954
TCGA-DD-A3A1-11A-11R-A213-07	0.000703188	0.000181638	0.162104	0.128108	0	0.0876882	0	0.0204016	0.0772823	0.0562019	0	0.0212263	0.0711563	0	0.0358895	0.324584	0	0	0.00387024	0	0	0.0106029	0.015	0.240955	0.988526
TCGA-DD-A3A8-11A-11R-A22L-07	0.0887521	0	0.10938	0.125307	0	0.0682058	0	0.0177065	0.0765407	0	0.056385	0.0572913	0.0969454	0.015996	0.0564335	0.179742	0.00608809	0	0.0261959	0	0	0.0190296	0.015	0.244245	0.985246
TCGA-G3-A25X-01A-11R-A16W-07	0	0.00701855	0.0109342	0.206136	0	0	5.24036e-05	0.00785041	0.244284	0.00922204	0	0.0840651	0	0.0518485	0.0686063	0.13511	0.0991311	0	0.0342319	0	0	0.0415091	0.045	0.169905	1.02871
TCGA-DD-AADS-01A-11R-A41C-07	0.0209001	0	0.0543469	0.197312	0	0.0301656	0	0.0715751	0.0756633	0.0424992	0	0.0742805	0.026198	0.0487169	0.0935676	0.136211	0.033213	0	0.0953508	0	0	0	0.057	0.151429	1.02843
TCGA-G3-AAV3-01A-11R-A37K-07	0.0402984	0	0.141068	0.27331	0	0	0.0188863	0.0732453	0.102122	0.0108188	0	0.052371	0	0.111468	0.0564248	0.0700557	0.0199089	0	0.0276649	0	0	0.00235868	0.012	0.262909	0.986129
TCGA-T1-A6J8-01A-11R-A32O-07	0	0.0126342	0.0207686	0.0776483	0	0.141659	0	0	0.179752	0	0	0.0419535	0.0296931	0.0531032	0.0617583	0.232225	0.100362	0	0.0472571	0	0	0.00118667	0.27	0.0410889	1.06784
TCGA-2Y-A9GU-01A-11R-A38B-07	0.0388791	0	0.0346528	0.200588	0	0	0	0.041543	0.132358	0	0	0.0513407	0.0125669	0.080421	0.0725046	0.262575	0.0101738	0	0.0623971	0	0	0	0.559	-0.00248109	1.0883
TCGA-2Y-A9HB-01A-11R-A39D-07	0.0369659	0	0.0146765	0.321938	0	0.0660777	0.00192933	0.049722	0.131253	0	0	0.0184505	0.00987717	0.0319825	0.120006	0.162067	0.00453874	0	0.030516	0	0	0	0.147	0.0732259	1.085
TCGA-DD-A73E-01A-12R-A32O-07	0.0587595	0	0.00805189	0.0708673	0	0.0489101	0	0	0	0.0172135	6.79147e-05	0.0546158	0	0.0556816	0.0587605	0.178745	0.00994436	0.0193365	0.419046	0	0	0	0.448	0.00958377	1.10677
TCGA-UB-A7MB-01A-11R-A33R-07	0	0	0	0.0615797	0	0.217753	0	0.0455285	0.0528028	0	0	0.146433	0.0108038	0.0451433	0.0985339	0.165226	0	0.00502529	0.101439	0	0	0.049732	0.859	-0.0254946	1.11384
TCGA-DD-A73A-01A-12R-A32O-07	0	0	0.00179963	0.211168	0	0.244771	0	0.00494484	0.140598	0	0	0.0587647	0.0332206	0.0528011	0.0511809	0.120436	0.047001	0	0.0322606	0	0	0.00105273	0.344	0.0277195	1.1057
TCGA-DD-AAEG-01A-11R-A39D-07	0.120306	0	0.0499117	0.0637062	0	0.12948	0	0.0676317	0.106404	0	0	0.105427	0	0.13752	0.0740757	0.0888587	0.00928628	0	0.0473917	0	0	0	0.306	0.0342561	1.08073
TCGA-ED-A8O6-01A-11R-A36F-07	0.00698628	0	0.0129833	0.136464	0	0.0923313	0	0.0192448	0.286855	0	0	0.0307125	0.0042078	0.0847345	0.0757478	0.13753	0.0818252	0	0.0303783	0	0	0	0.13	0.0855563	1.0686
TCGA-G3-AAV7-01A-11R-A38B-07	0	0.0253993	0	0.0299644	0	0.0915629	0	0.0488915	0.0696388	0	0	0.0153243	0	0.485225	0.0402372	0.14791	0.00501904	0	0.0408274	0	0	0	0.046	0.164535	1.06218
TCGA-CC-A7IJ-01A-11R-A33R-07	0	0	0.00538131	0.318252	0	0	0.033389	0.0550568	0.0400884	0.104695	0	0	0.0304767	0	0.0930499	0.317803	0	0	0	0.00180831	0	0	0.079	0.126585	1.05665
TCGA-2Y-A9H9-01A-21R-A39D-07	0.0714841	0	0.0421405	0.13194	0	0.157757	0	0.0259738	0.0885472	0	0.0144922	0.0247131	0.00429628	0.00318082	0.126777	0.23911	0.00495134	0	0.0646371	0	0	0	0.134	0.0810484	1.05863
TCGA-CC-5261-01A-01R-A131-07	0.171916	0	0.0527508	0.106081	0	0.182579	0.000107849	0.0293218	0.141319	0	0	0.0279445	0.0225799	0.0447048	0.0595427	0.0758493	0.0360927	0	0.0351921	0	0.00734093	0.00667797	0.01	0.27279	0.978714
TCGA-RC-A7SH-01A-11R-A38B-07	0	0.00821299	0.0539181	0.145341	0	0.0980652	0	0.06457	0.239084	0	0	0.0816794	0.00504489	0.115393	0.0774564	0.0469481	0.00411136	0	0.0601754	0	0	0	0.527	0.00051983	1.11558
TCGA-DD-A1EI-01A-11R-A131-07	0.0221005	0	0.0104595	0.0669595	0	0.165499	0	0	0.144151	0.0153179	0	0.0659318	0.00780631	0.130577	0.0566553	0.198083	0.0251558	0	0.0812563	0	0	0.010047	0.347	0.0264729	1.07706
TCGA-G3-A3CJ-01A-11R-A213-07	0.0714765	0	0.000974466	0.130653	0	0.0574601	0	0.00790857	0.0599955	0	0.0468144	0.0649754	0.0819548	0.0387777	0.0888043	0.255089	0.0240042	0	0.0621002	0	0	0.00901226	0.51	0.00257078	1.08266
TCGA-GJ-A9DB-01A-11R-A37K-07	0.0382934	0	0.0281301	0.0527266	0	0.164334	0	0.0245082	0.0435445	0	0.00912549	0.0024607	0.0669662	0.173601	0.100524	0.201742	0.0262154	0	0.0678294	0	0	0	0.118	0.0955174	1.04582
TCGA-ED-A7PY-01A-11R-A33R-07	0.0551171	0	0.040213	0.138519	0	0.0732848	0	0.0637615	0.185564	0	0.0238098	0.0573061	0.0221257	0.0317066	0.0915061	0.0985133	0.06759	0	0.0509829	0	0	0	0.64	-0.00852739	1.10006
TCGA-K7-A5RG-01A-11R-A28V-07	0.0556944	0	0.138185	0.342969	0	0.0286676	0.0342102	0.0727771	0.0976845	0	0	0.00890327	0.0160736	0.0288382	0.0600765	0.0601349	0.0152502	0	0.0321872	0	0	0.00834804	0.011	0.27128	0.987629
TCGA-G3-A7M5-01A-11R-A33R-07	0	0	0.00740909	0.156654	0	0.166577	0	0.0881947	0.0834779	0	0.0136567	0.0729928	0.0090089	0.0457876	0.0649479	0.209807	0.000929166	0	0.041152	0	0	0.0394051	0.441	0.0111381	1.09946
TCGA-DD-AADN-01A-11R-A41C-07	0	0.0177665	0.0989449	0.278814	0	0	0.0997194	0.0316433	0.156584	0.0393642	0.00333065	0.034635	0.00623722	0.0650434	0.060805	0.0789605	0.00466084	0	0.0234911	0	0	0	0.037	0.183121	1.0269
TCGA-CC-A8HS-01A-11R-A36F-07	0	0.050267	0.0263752	0.0999429	0	0.127917	0	0.0295521	0.155935	0	0.0163567	0.0358224	0	0.192976	0.0761797	0.145883	0.0162645	0	0.0242816	0	0	0.00224696	0.549	-0.00161428	1.09599
TCGA-WQ-AB4B-01A-11R-A41C-07	0.00898561	0	0.00382248	0.0839922	0	0.233967	0	0	0.17769	0	0	0.0389224	0.0249691	0.115769	0.091601	0.0996592	0.0443932	0	0.0744894	0	0	0.00173969	0.374	0.0211797	1.08875
TCGA-FV-A23B-01A-11R-A16W-07	0.0287073	0	0.00584125	0.106039	0	0.232967	0.00739735	0.0536877	0.125158	0	0.0241778	0.0173052	0.0229704	0.000285698	0.0792711	0.127048	0.143143	0	0.0260019	0	0	0	0.423	0.0145833	1.09112
TCGA-FV-A3R3-01A-11R-A22L-07	0.00952576	0	0.00339016	0.108189	0	0.32242	0	0	0.0191861	0	0	0.0509008	0.00926636	0.0560129	0.0269365	0.281648	0.0581809	0	0.0543435	0	0	0	0.461	0.00840225	1.09077
TCGA-G3-AAV0-01A-11R-A37K-07	0.0106537	0	0.0385424	0.171605	0	0.0892765	0	0.061637	0.0918584	0	0	0.104238	0.0263066	0.0230755	0.150305	0.0819554	0.0314682	0	0.116684	0	0.00239448	0	0.736	-0.0168264	1.11438
TCGA-5C-A9VG-01A-11R-A37K-07	0.0975556	0	0.0130946	0.0404106	0	0.141854	0	0.0273156	0.0174203	0.00524078	0	0.0432729	0	0.132847	0.0491649	0.216746	0.000875834	0	0.214201	0	0	0	0.345	0.0275832	1.069
TCGA-BC-4072-01B-11R-A155-07	0.0213699	0	0.0216947	0.230256	0	0.0547504	0.0660764	0.0459838	0.120132	0	0.0345709	0	0	0.0700294	0.0880502	0.17783	0.0326312	0	0	0	0	0.0366249	0.116	0.0968095	1.05591
TCGA-DD-AAVV-01A-11R-A41C-07	0.0159216	0.00235374	0.033109	0.0507377	0	0.143782	0.00556067	0.0313264	0.149523	0.0221458	0	0.0405451	0	0.151716	0.129172	0.114235	0.0467977	0	0.0581457	0	0	0.0049288	0.104	0.105626	1.04899
TCGA-DD-AADB-01A-11R-A41C-07	0.0711029	0	0.0218649	0.195429	0	0.0749184	0	0.0571888	0.122491	0	0	0.0762079	0	0.125817	0.0969314	0.0670321	0.0204775	0	0.0682684	0	0	0.00227028	0.075	0.132605	1.04379
TCGA-DD-AAVQ-01A-11R-A41C-07	0.0838837	0	0.0698544	0.163644	0	0.119043	0.0175694	0.054352	0.165956	0	0	0.0152832	0	0.115893	0.0675648	0.0735106	0.0230815	0	0.0303639	0	0	0	0.027	0.206386	1.01009
TCGA-CC-5258-01A-01R-A131-07	0.0145431	0	0.0051477	0.0829559	0	0.110057	0	0	0.121572	0	0	0.0250785	0.0187215	0.370421	0.0990284	0.09689	0.0242185	0	0.0208495	0	0	0.010517	0.05	0.157866	1.04516
TCGA-EP-A3JL-01A-11R-A213-07	0.0343205	0	0.00657055	0.146459	0	0.0720499	0	0.0457669	0.153573	0	0	0.0637874	0.020559	0.0515644	0.175651	0.149658	0.0248212	0	0.0533166	0	0	0.00190189	0.051	0.156717	1.03946
TCGA-DD-A73C-01A-12R-A33J-07	0.0350456	0	0.00161223	0.309324	0	0	0	0.0362039	0.0489414	0	0.0784524	0.0168275	0.0241634	0.0413625	0.0456006	0.288375	0.00581559	0	0.0674092	0	0	0.000866578	0.6	-0.00582084	1.09947
TCGA-G3-AAV1-01A-11R-A38B-07	0.0300573	0	0	0.00427325	0	0.140195	0	0	0.0957659	0.0016172	0	0.0422528	0.0266334	0.120791	0.0716439	0.249801	0.182302	0	0.0153728	0	0.0192944	0	0.261	0.0433097	1.07112
TCGA-DD-AAEE-01A-11R-A41C-07	0.00786084	0.00819081	0.00317315	0.0589592	0	0.151937	0	0	0.129081	0	0	0.0257153	0.0247764	0.12222	0.135702	0.154043	0.0263188	0	0.149267	0	0.00275656	0	0.269	0.0416733	1.07174
TCGA-G3-A25T-01A-11R-A16W-07	0	0	0.0185624	0.0542139	0	0.114535	0	0	0.130088	0	0.0287514	0.0315244	0.0444446	0.263365	0.0487904	0.194278	0.0297667	0	0.0401928	0	0	0.00148781	0.032	0.191888	1.01516
TCGA-LG-A9QC-01A-11R-A37K-07	0	0.00919428	0.0122805	0.0191595	0	0.311528	0	0	0.0912005	0	0.0785403	0	0.0314167	0.0723691	0.00598407	0.215408	0.000641177	7.3237e-05	0.152205	0	0	0	0.733	-0.016114	1.09317
TCGA-ED-A82E-01A-11R-A352-07	0.104176	0	0.122372	0.0757957	0	0.228799	0	0.00964163	0.103813	0	0	0.114846	0.024055	0.0609981	0	0.0932727	0	0.0101958	0.0488777	0	0	0.00315636	0.001	0.417092	0.909672
TCGA-DD-AACF-01A-11R-A41C-07	0.0503311	0	0.00646185	0.0625363	0	0.141761	0	0.00947392	0.0404516	0	0.0110867	0.0620058	0.0263571	0.064079	0.0393857	0.31793	0.0356883	0	0.11236	0	0	0.0200912	0.287	0.0381521	1.06419
TCGA-QA-A7B7-01A-11R-A32O-07	0.0536677	0	0.0113118	0.101402	0	0.185083	0	0.0607121	0.205433	0	0	0.0786781	0	0	0.0258964	0.13664	0.0116625	0.00498854	0.0617275	0	0	0.0627977	0.63	-0.00789483	1.11488
TCGA-DD-AAC9-01A-11R-A41C-07	0.0332797	0.00920616	0.0437267	0.0601371	0	0.151918	0	0.0635906	0.155032	0	0	0.0455498	0.0141341	0.101298	0.0579146	0.203527	0.00700546	0	0.0444066	0	0	0.00927516	0.076	0.130379	1.03519
TCGA-DD-AAE6-01A-11R-A41C-07	0.0867208	0	0.0764093	0.0268543	0	0.122974	0	0	0.16222	0	0	0.0887048	0.0142144	0.0546993	0.0655517	0.203736	0	0.0260298	0.0718863	0	0	0	0.977	-0.0423486	1.09888
TCGA-DD-A3A2-01A-11R-A213-07	0.0550439	0	0.0146335	0.0658631	0	0.10554	0	0.0310256	0.0896627	0.0244269	0.076447	0.0217589	0	0.0496759	0.0756319	0.372426	0	0	0.0152498	0	0	0.00261525	0.359	0.0241818	1.08335
TCGA-DD-A39Y-01A-11R-A213-07	0	0	0.00262099	0.0742621	0	0.132107	0	0	0.278256	0	0	0.0751297	0.0013493	0.0391655	0.0291492	0.212207	0.118557	0	0.0371957	0	0	0	0.677	-0.0118791	1.10802
TCGA-BC-A112-01A-11R-A131-07	0.00270586	0.0509269	0	0	0	0.216917	0	0.00231262	0.0835704	0	0	0.117222	0.0679275	0.150797	0.0247226	0.114008	0.00495045	0	0.115844	0	0.0303805	0.0177137	0.586	-0.0045504	1.08448
TCGA-ZP-A9CZ-01A-11R-A38B-07	0.0134326	0.00931278	0.0652199	0.127146	0	0.117641	0.0137132	0.0366759	0.0958911	0	0	0.0367999	0.0120641	0.0289803	0.141174	0.140238	0.0908477	0	0.0657556	0	0	0.00510773	0.079	0.127225	1.03532
TCGA-CC-A3MB-01A-11R-A213-07	0.0334682	0	0.0221514	0.151056	0	0.135109	0.0251325	0.0297938	0.107994	0	0.00514422	0.0073918	0	0.17018	0.0741939	0.201818	0.0242801	0	0.00693957	0	0	0.00534818	0.391	0.0191233	1.08751
TCGA-DD-AAE1-01A-11R-A41C-07	0.064297	0	0.0608236	0.0531216	0	0.196132	0	0	0.187761	0.0127419	0	0.0514547	0.00401461	0.00968292	0.0743577	0.100472	0.108593	0	0.0765476	0	0	0	0.633	-0.00807308	1.09036
TCGA-EP-A3RK-01A-11R-A22L-07	0.0210486	0	0.0820894	0.137811	0	0.0841432	0	0.0637464	0.107557	0	0	0.088835	0.0245973	0.0400379	0.071627	0.186501	0.037155	0	0.0548511	0	0	0	0.052	0.155524	1.02389
TCGA-G3-A3CG-01A-11R-A213-07	0.0717473	0	0.0161222	0.132042	0	0.22444	0	0.0127763	0.139103	0	0.0041421	0.00985752	0.00953571	0.00549456	0.181867	0.0948933	0.0291598	0	0.0572717	0	0	0.0115476	0.307	0.0334497	1.10176
TCGA-DD-AA3A-01A-11R-A37K-07	0	0.0167338	0.055226	0.063162	0	0.105392	0	0.0691065	0.048061	0	0	0.0453951	0.0155809	0.26105	0.0748503	0.0337986	0.164678	0.00351733	0.042448	0	0.00100013	0	0.029	0.195079	1.00775
TCGA-BC-4073-01B-02R-A131-07	0.0401055	0	0.0483919	0.194674	0	0.0406848	0.066203	0.0540293	0.0670848	0	0	1.23887e-05	0	0.17317	0.0472829	0.140118	0.0263855	0	0.0129492	0	0	0.088909	0.076	0.131919	1.03306
TCGA-DD-AACK-01A-11R-A41C-07	0.0353636	0	0.00321745	0.0766229	0	0.275685	0	0.0305627	0.119137	0	0	0.0298767	0.00684577	0.0450486	0.0837726	0.244321	0.0495468	0	0	0	0	0	0.659	-0.0103184	1.10581
TCGA-XR-A8TE-01A-11R-A36F-07	0.0502116	0	0.00844838	0.0491724	0	0.374876	0	0	0	0.0547721	0	0.0519748	0.00245219	0.0774374	0.102107	0.19696	0.00360199	0	0	0.0279869	0	0	0.413	0.0162544	1.097
TCGA-G3-A25V-01A-11R-A16W-07	0.0493824	0	0.0522466	0.0687903	0	0.215659	0	0.0153937	0.0947005	0	0	0.0248456	0.0225973	0.0980512	0.121829	0.143805	0.0399172	0	0.0519378	0	0	0.000844279	0.045	0.168354	1.018
TCGA-DD-A4NA-01A-11R-A266-07	0.0286858	0	0.0561986	0.0354934	0	0.210868	0	0	0.101987	0	0	0.105694	0.0184495	0.201147	0.048416	0.144255	0.010072	0	0.0387337	0	0	0	0.104	0.104506	1.04936
TCGA-DD-AAD3-01A-11R-A41C-07	0.00924429	0.000838539	0.0129861	0.0691301	0	0.354448	0	0.0206496	0.0943409	0	0	0.0218543	0.0264334	0.0828972	0.157185	0.0322954	0.0421917	0	0.0727838	0	0	0.00272108	0.201	0.0572836	1.08772
TCGA-DD-A118-01A-11R-A131-07	0.0340868	0	0.00633626	0.0340958	0	0.166892	0	0.0204345	0.05359	0	0.0228047	0.0210351	0.054904	0.110849	0.0703435	0.329955	0.0208057	0	0.0530467	0	0	0.000820633	0.446	0.010237	1.08223
TCGA-CC-A9FV-01A-11R-A37K-07	0.0145616	0	0.0085035	0.0947911	0	0.156361	0	0.0208388	0.071887	0.00871483	0	0.0526291	0.00561387	0	0.0068277	0.413304	0.00719076	0.00325779	0.134611	0	0	0.000907973	0.11	0.101439	1.04849
TCGA-ED-A459-01A-11R-A266-07	0	0.0102352	0.00658654	0.0432047	0	0.129028	0	0.0142682	0.0752301	0	0	0.093586	0.012615	0.210684	0.0374005	0.285051	0.00861117	0	0	0.0261374	0.0312811	0.0160806	0.308	0.0333469	1.08965
TCGA-RC-A7SB-01A-21R-A352-07	0	0.00377467	0.035413	0.10613	0	0.13622	0	0.067756	0.065496	0	0	0.0358963	0.0194733	0.10337	0.128908	0.224731	0.0194102	0	0.0534206	0	0	0	0.146	0.0735584	1.06139
TCGA-WQ-A9G7-01A-11R-A37K-07	0.00754004	0.00262811	0.0320371	0.0927255	0	0.0854048	0	0.0989956	0.0837568	0	0	0.0837651	0.0275381	0.216884	0.0532005	0.172022	0.0084633	0	0.0316931	0	0	0.00334601	0.146	0.0734882	1.06497
TCGA-DD-AAEA-01A-11R-A41C-07	0.021061	0	0.0137587	0.109046	0	0.100677	0.0113794	0.0370375	0.12527	0.0658587	0	0.0727141	0	0.124714	0.173523	0.0386639	0.0205372	0	0.0828664	0	0	0.00289446	0.102	0.107638	1.06636
TCGA-G3-A7M7-01A-12R-A352-07	0.0457658	0	0.0520355	0.0601367	0	0.174467	0	0	0.154756	0	0.0217933	0.0478626	0.0022566	0.127288	0.0471548	0.165278	0.0669845	0	0.0342211	0	0	0	0.51	0.00267795	1.08378
TCGA-BC-A10T-01A-11R-A131-07	0.0674858	0	0.0110761	0.147539	0	0.274317	0	0	0.0237006	0.000126652	0	0.0576354	0.00841719	0.0203206	0.0838455	0.16177	0.0566608	0	0.0871051	0	0	0	0.261	0.0435289	1.07308
TCGA-DD-AADP-01A-11R-A39D-07	0.112189	0	0.073428	0.0948406	0	0.177809	0	0.00717715	0.125701	0	0.0195094	0.0353199	0.013281	0.054841	0.109583	0.0634141	0.0438983	0	0.0551988	0	0	0.0138098	0.101	0.108546	1.04733
TCGA-DD-AACT-01A-11R-A41C-07	0.0178283	0	0.0421208	0.308592	0	0.0304302	0	0.0373131	0.110321	0	0	0.0555501	0.020216	0.0620242	0.082733	0.166283	0.0221865	0	0.0333103	0	0	0.0110909	0.133	0.0833904	1.06678
TCGA-UB-A7MA-01A-11R-A33R-07	0.0182546	0	0.0143758	0.118395	0	0.148234	0	0.0648453	0.133296	0	0	0.0880024	0.0116954	0.0494726	0.0707357	0.136933	0.0912714	0	0.0372623	0	0	0.017226	0.64	-0.00856006	1.09972
TCGA-DD-A73D-01A-12R-A32O-07	0.0161035	0	0.0344941	0.0607551	0	0.169373	0	0.0317732	0.0679384	0	0.0392079	0.064535	0.0728276	0.114212	0.0835105	0	0	0	0.238957	0	0.000217332	0.00609586	0.372	0.0215819	1.07959
TCGA-DD-A4NB-01A-12R-A266-07	0.00827965	0	0.0105073	0.225334	0	0.290571	0	0.00158521	0.0210365	0	0	0.0978033	0.0132844	0.0569054	0.0648637	0.166724	0.0361584	0	0	0.00694656	0	0	0.254	0.0450139	1.10033
TCGA-2Y-A9GT-01A-11R-A38B-07	0.0938219	0	0.0131214	0.279644	0	0.155592	0.00890867	0.0484012	0.118593	0	0	0.0537804	0.0240388	0	0.0725002	0.084741	0.00806657	0	0.0373082	0	0	0.00148295	0.045	0.167745	1.04665
TCGA-DD-AADL-01A-11R-A41C-07	0.0768597	0	0.051418	0.161308	0	0	0	0.0149782	0.0236004	0	0.00702666	0.0713967	0.00808241	0.040348	0.151095	0.205791	0.0485579	0	0.113439	0	0	0.0260995	0.404	0.0174367	1.08155
TCGA-DD-A1EG-01A-11R-A213-07	0.0513535	0	0.112963	0.0771032	0	0.10294	0.00260195	0.0303207	0.104806	0	0	0.0257345	0.0116308	0.174523	0.103576	0.122604	0.0432409	0	0.0366026	0	0	0	0.016	0.236735	0.988872
TCGA-DD-A4ND-01A-11R-A266-07	0.0545156	0	0.0210427	0.226296	0	0.132674	0.0123163	0.0390694	0.0664467	0	0	0.00251747	0.0374758	0.0662351	0.120188	0.153969	0.0522561	0	0.0149983	0	0	0	0.087	0.119097	1.0459
TCGA-2Y-A9H6-01A-11R-A39D-07	0.0239497	0	0.00592845	0.0550326	0	0.256378	0	0.015966	0.164067	0	0	0.0546032	0.0192938	0.0404967	0.0295667	0.156275	0.12122	0	0.0572216	0	0	0	0.355	0.0251818	1.08212
TCGA-DD-AAW1-01A-11R-A41C-07	0.0274288	0	0.0348793	0.0350005	0	0.0801175	0	0.0248787	0.0566188	0	0	0.0864625	0.0379867	0.121114	0.153687	0.286633	0.00558867	0	0.0439913	0	0	0.005613	0.27	0.0409184	1.08294
TCGA-DD-A1EA-01A-11R-A131-07	0.142286	0	0.159861	0.267081	0	0.0681111	0.00294743	0.0343583	0.0617685	0	0.000821541	0	0.0400581	0	0.0893764	0.105259	0.0195281	0	0	0.00850557	0	3.88951e-05	0.006	0.297894	0.973801
TCGA-ED-A66Y-01A-11R-A311-07	0.0682023	0	0.0393026	0.082877	0	0.154966	0	0.00665429	0.0852782	0	0.0238705	0	0	0.18403	0.0600515	0.258602	0.00530819	0	0.0304461	0	0	0.000410526	0.293	0.0371501	1.07488
TCGA-DD-AACH-01A-11R-A41C-07	0.0635745	0	0.0233827	0.0313854	0	0.0538521	0	0.0138789	0.0872481	0	0.0101473	0.0867662	0.0353739	0.138502	0.0559141	0.349183	0.0123897	0	0.0321563	0	0	0.00624497	0.397	0.0187057	1.08586
TCGA-XR-A8TC-01A-11R-A36F-07	0	0.0373775	0.003955	0.0590805	0	0.476875	0	0	0.0350215	0	0	0.0465279	0.00893302	0.0283156	0.0631488	0.196941	0.00586244	0	0.0379614	0	0	0	0.927	-0.032505	1.12572
TCGA-DD-A3A4-01A-11R-A22L-07	0.100527	0	0.0228722	0.165314	0	0	0	0	0.0350669	0	0.129887	0.0220752	0.0212849	0.0894478	0.0646434	0.265558	0.0133137	0	0.0555185	0	0	0.0144919	0.432	0.0129476	1.08267
TCGA-DD-A11A-01A-11R-A131-07	0.0190744	0.00347101	0.00732566	0.0638576	0	0.170387	0	0.033124	0.0873892	0	0.103032	0.0131582	0.106433	0.0795257	0.0527864	0.190103	0	0	0	0.0461002	0	0.0242331	0.423	0.0145819	1.08159
TCGA-DD-AADF-01A-11R-A41C-07	0	0.003984	0.312839	0.318101	0	0	0.0895845	0.0913242	0.0591846	0	0	0	0.00210336	0	0.0679346	0.054395	0	0	0.000550501	0	0	0	0.002	0.396166	0.932519
TCGA-ZP-A9D0-01A-11R-A37K-07	0.0325569	0	0.0396257	0.038712	0	0.252062	0	0.00201993	0.0175229	0	0.0302936	0.0622007	0.065665	0	0.0962505	0.207184	0.0203623	0	0.134993	0	0.000551375	0	0.762	-0.0181894	1.0847
TCGA-UB-AA0V-01A-11R-A38B-07	0.104904	0	0.0243726	0.0768612	0	0.158745	0	0.0117726	0.0479954	0	0	0.0731072	0.0116641	0.0289824	0.125753	0.150296	0.0498929	0	0.122533	0	0	0.0131201	0.167	0.0680715	1.05598
TCGA-MR-A520-01A-11R-A266-07	0.0522788	0	0.0144208	0.148373	0	0.14661	0	0	0.0583952	0	0.0780819	0.0103341	0.00799391	0.12088	0.0508286	0.215274	0.0158313	0	0.0806986	0	0	0	0.286	0.0384055	1.06943
TCGA-RC-A6M5-01A-11R-A32O-07	0.022877	0	0.0906425	0.0803674	0	0.313998	0	0.00143319	0.0912649	0	0	0.0551649	0	0.025449	0.025323	0.216881	0.0299081	0	0.0466911	0	0	0	0.125	0.090493	1.05606
TCGA-EP-A2KA-01A-11R-A180-07	0	0	0.0789984	0.255366	0	0.138151	0.00459957	0.0469804	0.144237	0	0	0.0577056	0.00854007	0.0462464	0.0789507	0.0842463	0.0329308	0	0.00965251	0	0	0.0133944	0.078	0.127645	1.06
TCGA-DD-AAE7-01A-11R-A41C-07	0.0403231	0	0.0565099	0.224774	0	0.291952	0.00266693	0	0.0334098	0.00345635	0	0	0	0.0136289	0.112807	0.176832	0.0428609	0	0.000778754	0	0	0	0.083	0.1235	1.05536
TCGA-DD-AAE4-01A-11R-A41C-07	0.019693	0	0.0463529	0.1838	0	0.169677	0	0.0253982	0.0823168	0.0584765	0	0.054684	0.00684414	0.0185547	0.137769	0.132745	0.0283134	0	0.0353744	0	0	0	0.099	0.110751	1.06316
TCGA-DD-A4NF-01A-11R-A27V-07	0.00130083	0.0143992	0.0292392	0	0	0.147055	0	0.0100488	0	0	0	0.130164	0.0688852	0.0141821	0.00779677	0.259624	0	0.00382593	0.300016	0	0.00302809	0.0104357	0.648	-0.00925896	1.09656
TCGA-BW-A5NP-01A-11R-A27V-07	0.0468993	0	0.0228306	0.163608	0	0.0654823	0	0.00632412	0.11951	0.0160184	0	0.0651618	0.0326175	0.070464	0.15205	0.116421	0.0673484	0	0.0552651	0	0	0	0.602	-0.00600438	1.09883
TCGA-RC-A6M3-01A-11R-A32O-07	0.0920628	0	0.111916	0.197191	0	0.0838598	0.0416315	0.0929759	0.09503	0	0.00699219	0.00750596	0.00521463	0.0468297	0.0598757	0.123427	0.0264964	0	0	0.00692887	0	0.00206211	0.176	0.0632183	1.07314
TCGA-DD-AACP-01A-11R-A41C-07	0.0651408	0	0.0187126	0.160597	0	0.0708026	0	0.0261122	0.226906	0	0	0.078929	0.00704384	0.115253	0.0788147	0.0423253	0.0708843	0	0.0380413	0	0	0.000437553	0.197	0.0585702	1.07955
TCGA-DD-AAE0-01A-11R-A41C-07	0.00805453	0	0.0222873	0.0844865	0	0.11407	0	0.049615	0.17139	0	0	0.0550181	0	0.297481	0.0637228	0.0877741	0.0113926	0	0.0347086	0	0	0	0.128	0.0874531	1.06972
TCGA-BC-A8YO-01A-11R-A37K-07	0.0251715	0	0.0129076	0.267577	0	0	0.0483276	0.0633526	0.119199	0	0.0327679	0.0113754	0.0241918	0.0446247	0.0853551	0.106224	0.143605	0	0.0153215	0	0	0	0.076	0.131269	1.03924
TCGA-DD-A3A9-01A-11R-A266-07	0.0108095	0.00716462	0.0415567	0.134387	0	0.206563	0.0117997	0.0377295	0.162624	0	0	0.0538213	0.0122901	0	0.0467908	0.12834	0.0992951	0	0.0460821	0	0	0.000746193	0.384	0.0195026	1.09253
TCGA-CC-A7II-01A-11R-A33J-07	0.129648	0	0.017963	0.0779083	0	0.0208889	0	0.0375713	0.0324799	0	0	0.0751168	0	0.191958	0.0308927	0.208807	0.0307999	0	0.0297584	0	0.116207	0	0.035	0.187795	1.01013
TCGA-DD-AAD1-01A-11R-A41C-07	0.0711335	0.0203629	0.035978	0.199233	0	0.275212	0	0.0071678	0.0852522	0	0	0.0535278	0.00777072	0.0322356	0.0413715	0.0711536	0.0372326	0	0.0544827	0	0	0.0078861	0.045	0.166316	1.03634
TCGA-XR-A8TF-01A-11R-A36F-07	0.0754772	0	0.0153406	0.280137	0	0.0501848	0.0398873	0.0905803	0.0890232	0	0	0.0115895	0.0110011	0.0593898	0.0806358	0.196754	0	0	0	0	0	0	0.427	0.0140312	1.09919
TCGA-G3-A6UC-01A-21R-A33J-07	0.00719676	0	0.00422463	0.0989669	0	0.0809595	0	0.00339052	0.0356267	0	0.117447	0.0772917	0.0215809	0.0765479	0.0777587	0.281121	0.0200433	0	0.0978441	0	0	0	0.564	-0.00279433	1.09861
TCGA-DD-A1ED-01A-11R-A155-07	0.0448354	0	0.00934885	0.142017	0	0.181832	0	0.0234912	0.0372453	0.00775015	0	0.0756073	0.0391249	0.0421701	0.0531044	0.168794	0.0137566	0	0.11387	0.0397375	0	0.00731493	0.162	0.0699244	1.0591
TCGA-CC-5262-01A-01R-A131-07	0.047325	0	0.0227255	0.17939	0	0.112088	0	0.0354988	0.0620121	0	0	0.045157	0	0.102972	0.0821049	0.169418	0.00318164	0	0.0347424	0	0	0.103386	0.084	0.122652	1.04088
TCGA-ZS-A9CF-01A-11R-A38B-07	0	0	0.0159427	0.098044	0	0.259304	0	0	0.135948	0	0.00221647	0.0661086	0.0117718	0.0132132	0.104073	0.185161	0.0632918	0	0.0449255	0	0	0	0.215	0.0519786	1.07988
TCGA-FV-A3I1-01A-11R-A22L-07	0.0569584	0	0.0204546	0.034024	0	0.113745	0.00623242	0.0573925	0.16307	0	0	0.0227953	0.000799306	0.196981	0.130435	0.101284	0.0598532	0	0.0334939	0	0	0.00248134	0.046	0.165079	1.0256
TCGA-DD-AAW0-01A-11R-A41C-07	0.0182823	0	0.00454172	0.0658109	0	0.258167	0	0	0.123378	0	0	0.0259956	0.0139049	0.241479	0.0761629	0.0797231	0.0410658	0	0.0419182	0	0	0.00956996	0.078	0.129022	1.04494
TCGA-DD-AAD8-01A-11R-A41C-07	0.0289519	0	0.00383856	0.188852	0	0.169645	0	0.0703846	0.035998	0.0420369	0	0.0530475	0	0.0244451	0.0851391	0.286068	0.00492798	0.00376587	0.00289948	0	0	0	0.792	-0.0210032	1.11834
TCGA-ZP-A9D4-01A-11R-A37K-07	0.00539736	0.00255851	0.0123801	0.0151391	0	0.162752	0	0	0.083845	0	0.042124	0.0134814	0.028669	0.00989351	0.113377	0.249606	0.0135732	0	0.21984	0	0.000111671	0.0272538	0.473	0.00670198	1.07993
TCGA-RC-A7SK-01A-11R-A352-07	0	0.0166022	0.0374803	0.161751	0	0.187222	0	0.0403612	0.153713	0	0	0.0328226	0.031554	0.0892331	0.0207936	0.0396519	0.00587075	0	0.173723	0	0.00833469	0.000887222	0.793	-0.0210322	1.1102
TCGA-DD-AAC8-01A-11R-A41C-07	0.00968676	0	0.0103436	0.00446809	0	0.209538	0	0	0.0594461	0	0	0.124904	0.0395933	0.108787	0.113122	0.280024	0.0058902	0	0	0.0109585	0	0.0232393	0.173	0.0654148	1.07538
TCGA-GJ-A3OU-01A-31R-A38B-07	0.0443556	0	0.0337994	0.0510238	0	0.153332	0	0.0139292	0.0864205	0	0	0.0342769	0	0.328003	0.0771423	0.0887767	0.0541272	0	0.0289097	0	0	0.00590391	0.066	0.143174	1.04004
TCGA-KR-A7K8-01A-11R-A33J-07	0.0537666	0	0.0439657	0.359217	0	0	0.106559	0.0429299	0.111105	0	0.00707486	0	0.0151141	0.0124878	0.097509	0.117611	0.00814238	0	0.0245175	0	0	0	0.058	0.150044	1.04332
TCGA-CC-A1HT-01A-11R-A131-07	0.00111845	0	0.0322003	0.223497	0	0	0.0817681	0.0365267	0.0874023	0	0.0477124	0	0	0.070551	0.0998128	0.265232	0.0117341	0	0	0	0	0.0424452	0.133	0.0829253	1.05834
TCGA-BC-A69H-01A-11R-A311-07	0.021257	0.00325774	0.0228814	0.0862964	0	0.0651705	0	0.0592789	0.185918	0	0	0.0877498	0.0141504	0.229387	0.0178517	0.162202	0.0271338	0	0.0115902	0	0	0.00587441	0.084	0.123019	1.05025
TCGA-DD-AAVR-01A-11R-A41C-07	0.0308409	0	0.021576	0.106601	0	0.303001	0.0178423	0.00935256	0.110748	0	0	0.0175506	0.02378	0.00841466	0.0445197	0.157866	0.0974415	0	0.0326394	0	0	0.0178269	0.057	0.152178	1.0304
TCGA-DD-AAE3-01A-11R-A41C-07	0.00845193	0	0.00165075	0.0757119	0	0.0660902	0	0.026405	0	0.0233265	0	0.121941	0.00863054	0.0982065	0.0635854	0.470096	0.00356943	0	0	0.0258643	0.00446355	0.00200687	0.323	0.0306285	1.1049
TCGA-DD-A4NN-01A-11R-A28V-07	0.0144857	0	0.0181798	0.0306248	0	0.154007	0	0	0.0926483	0	0.125639	0	0.0428659	0.146346	0.0365929	0.220033	0.0280584	0	0.0755534	0	0.0149662	0	0.416	0.0158097	1.07487
TCGA-DD-AACC-01A-11R-A41C-07	0.0727186	0	0.0627453	0.295672	0	0	0.0393829	0.0658691	0.11689	0	0	0.073017	0.0205473	0.0144756	0.0953332	0.0754122	0.0263907	0	0.035631	0	0	0.00591548	0.031	0.193001	1.02404
TCGA-DD-AADI-01A-11R-A41C-07	0.0243173	0	0.0295215	0.117686	0	0.203118	0	0.0372891	0.115813	0.0451316	0	0.0854333	0.00643807	0.0494424	0.103959	0.0681623	0.0377637	0	0.0695363	0	0	0.00638878	0.076	0.131711	1.05031
TCGA-DD-AAEB-01A-11R-A41C-07	0	0.00487808	0.0113588	0.143078	0	0.10856	0	0.049157	0.110027	0	0.054607	0.115706	0.0236645	0.0609013	0.0222689	0.223033	0.00841426	0	0.0643451	0	0	0	0.496	0.0045677	1.10526
TCGA-2Y-A9H1-01A-11R-A38B-07	0	0	0.0400023	0.155872	0	0.0972705	0	0.043667	0.23142	0	0	0.0756419	0.00349323	0.0868597	0.0626855	0.137536	0.0104286	0	0.0530957	0	0	0.00202849	0.152	0.0721828	1.07678
TCGA-DD-AACB-01A-11R-A41C-07	0	0	0.177319	0.339615	0	0	0.0374208	0.071874	0.0843186	0.0167215	0	0.0372254	0.00722382	0.0143057	0.0664495	0.103701	0.0198571	0	0.0227954	0	0	0.00117362	0.012	0.265154	0.991062
TCGA-WX-AA46-01A-11R-A39D-07	0.0708909	0	0.0125972	0.0399409	0	0.0952234	0	0.0165221	0.0392841	0.0173612	0	0.0847551	0.100065	0.0993142	0.0925325	0.283801	0	0	0	0.0265015	0	0.0212113	0.319	0.0316801	1.07874
TCGA-DD-A1EJ-01A-11R-A155-07	0	0.0023738	0.0154274	0.100721	0	0.0978736	0	0.0250971	0.0853717	0	0	0.0519785	0.0358978	0.113573	0.114107	0.306527	0.0103129	0	0.0269828	0	0	0.0137564	0.404	0.0174545	1.08915
TCGA-EP-A2KB-01A-11R-A180-07	0.0118825	0	0.00985433	0.178879	0	0.129757	0	0.0544417	0.0849439	0	0	0.0488629	0.0159901	0.104524	0.0703061	0.250656	0.0231212	0	0.0163026	0	0	0.000479776	0.706	-0.013951	1.10422
TCGA-ED-A66X-01A-11R-A311-07	0.185176	0	0.068701	0.0527229	0	0.0931924	0	0.0145161	0.0992791	0	0.0289163	0	0.00648795	0.176131	0.0118642	0.235985	0	0	0.0270275	0	0	0	0.005	0.312657	0.958524
TCGA-DD-AACW-01A-11R-A41C-07	0.031223	0	0.0038806	0.0857503	0	0.194101	0	0.0131032	0.169822	0.0194548	0	0.0497713	0.00291446	0.0379343	0.0375815	0.194075	0.0879243	0	0.0724641	0	0	0	0.788	-0.0208226	1.09927
TCGA-NI-A4U2-01A-11R-A28V-07	0.00351879	0.00276255	0.00462529	0	0	0.142055	0	0.0105116	0.0552531	0	0.0596295	0.0304913	0.0620517	0.292498	0.0795194	0.117099	0.0257867	0	0.114198	0	0	0	0.104	0.105549	1.05064
TCGA-ED-A97K-01A-21R-A38B-07	0.0738341	0	0.0535668	0.059257	0	0.208882	0	0.0114183	0.116067	0	0	0.0471815	0.0127923	0.26051	0.0406721	0.103294	0.00350436	0	0.000619111	0.00200671	0	0.00639392	0.051	0.156491	1.03224
TCGA-G3-A3CK-01A-11R-A213-07	0.0389008	0	0.0127923	0.280725	0	0.0553608	0.0587905	0.00903201	0.0924028	0	0	0.0226701	0.0208962	0.067505	0.129473	0.0918233	0.0166278	0	0.097433	0	0.00556663	0	0.198	0.058278	1.07348
TCGA-DD-AADW-01A-11R-A39D-07	0.0456094	0	0.0134914	0.0923711	0	0.147058	0	0.0590086	0.0683272	0	0	0.0673716	0	0.167618	0.0969567	0.124204	0.00949152	0	0.108314	0	0	0.000177622	0.135	0.0794638	1.05666
TCGA-DD-AAVP-01A-11R-A41C-07	0.0895274	0	0.0639464	0.121446	0	0	0	0.0487711	0.0847865	0.0188558	0.0206624	0.0235224	0.0203433	0.0302818	0.156077	0.155746	0.0102881	0	0.141622	0	0	0.0141245	0.116	0.0970921	1.04857
TCGA-DD-A39W-01A-11R-A213-07	0.110964	0	0.0509369	0.0643876	0	0.0912135	0.012952	0.0101484	0.0583418	0	0.0807118	0.00932874	0.0421333	0.0388917	0.161311	0.165596	0.0260018	0	0.0625329	0	0	0.0145489	0.285	0.0385545	1.07248
TCGA-DD-A4NR-01A-11R-A311-07	0.0639328	0	0.0126856	0.182727	0	0.136318	0.0404674	0.0645659	0.115124	0	0	0.0384345	0.0122458	0.0579762	0.055095	0.182847	0.0236593	0	0.00637817	0	0	0.00754298	0.028	0.200389	1.01268
TCGA-DD-AACU-01A-11R-A41C-07	0	0.00690725	0.0141449	0.142273	0	0.2625	0	0.00133091	0.130149	0	0	0.023995	0.00751716	0.0886156	0.120772	0.0839658	0.0705734	0	0.0472561	0	0	0	0.21	0.0538803	1.08293
TCGA-KR-A7K7-01A-11R-A33J-07	0	0.013436	0.0703508	0.312349	0	0	0	0.0894256	0.181088	0	0	0.0989517	0.00859877	0.0679121	0.038522	0.105787	0.00381995	0	0.00975932	0	0	0	0.08	0.126418	1.07054
TCGA-DD-AACQ-01A-11R-A41C-07	0	0.00677008	0.0314365	0.132944	0	0.138373	0	0	0.0592367	0	0	0.123243	0.0613378	0.0817243	0.210453	0	0.0273673	0	0.113791	0	0.00515455	0.00816823	0.262	0.0429418	1.10293
TCGA-DD-A11B-01A-11R-A131-07	0.0287375	0	0.0211595	0.0773349	0	0.282747	0	0.00337368	0.0736873	0	0	0.0451788	0.0304762	0.0584357	0.0580006	0.191478	0	0	0.125804	0	0	0.0035874	0.736	-0.0168198	1.09135
TCGA-DD-A4NS-01A-11R-A311-07	0.0807597	0	0.0368945	0.234587	0	0.144521	0	0.0261591	0.0780389	0	0	0.0708397	0.0299355	0.0585167	0.0673407	0.0766696	0.0373573	0	0.0512562	0	0	0.00712389	0.045	0.16757	1.02801
TCGA-DD-A1EH-01A-11R-A131-07	0.0290159	0	0.0517196	0.0843229	0	0.286554	0	0.00791371	0.0494501	0	0	0.0629094	0.0110312	0.0887132	0.0815248	0.161846	0.0169322	0	0.0595682	0	0	0.00849865	0.102	0.10731	1.04501
TCGA-DD-AAW3-01A-11R-A41C-07	0.013253	0	0.00319785	0.114061	0	0.154322	0	0.0231667	0.0732364	0	0	0.0633239	0.0366694	0.0289897	0.0540023	0.282475	0.0104799	0	0.133984	0	0	0.00883922	0.72	-0.015368	1.08925
TCGA-DD-AADA-01A-11R-A41C-07	0.0891883	0	0.0341908	0.181842	0	0.231339	0	0.0463363	0.106677	0	0	0.0376419	0.00458372	0.0425712	0.0766919	0.083695	0.0414427	0	0.0238003	0	0	0	0.133	0.0822291	1.0748
TCGA-UB-A7MF-01A-11R-A33J-07	0.139649	0	0.0608049	0.218665	0	0	0	0.0247598	0.0720838	0.0152435	0	0.0752339	0.0206674	0.0215237	0.188369	0.0564452	0.029625	0	0.0769288	0	0	0	0.002	0.343153	0.95179
TCGA-DD-A119-01A-11R-A131-07	0.0300483	0	0.0146027	0.0643456	0	0.278794	0	0	0.0891861	0	0	0.0701024	0	0.117546	0.0422214	0.146889	0.120455	0	0.0258095	0	0	0	0.148	0.0729497	1.06155
TCGA-2Y-A9H8-01A-11R-A39D-07	0.0093045	0	0.0775012	0.16874	0	0.116971	0	0.0872654	0.117865	0	0	0.100006	0.0234761	0.0896672	0.0496019	0.0902407	0.0108428	0	0.0585178	0	0	0	0.078	0.128238	1.04749
TCGA-K7-A6G5-01A-11R-A311-07	0.0413652	0	0.0027593	0.137151	0	0.120693	0	0	0.113107	0	0	0.0612613	0.0214602	0.0301614	0.1768	0.198756	0.02498	0	0.0598596	0	0	0.0116458	0.27	0.0411696	1.0871
TCGA-WJ-A86L-01A-12R-A39D-07	0.0732018	0	0.0535822	0.0292068	0	0.198169	0	0.00876311	0.0657797	0	0.00655004	0.0350844	0	0.324795	0.158841	0	0.00185697	0	0.024925	0	0	0.019245	0.06	0.148409	1.04626
TCGA-ZS-A9CG-01A-11R-A37K-07	0.100292	0	0.0250808	0.111868	0	0.0245746	0	0.0193391	0.00257261	0.0450137	0	0.0964726	0.00199722	0.0105422	0.164477	0.290007	0.00510622	0	0.0882911	0	0	0.0143661	0.346	0.0271384	1.09137
TCGA-O8-A75V-01A-11R-A32O-07	0.0507625	0	0.0157648	0.129311	0	0.152327	0	0	0.154931	0	0	0.0854915	0.0167512	0.131115	0.0501779	0.0845035	0.0349864	0	0.0832541	0	0	0.0106232	0.126	0.08901	1.05616
TCGA-ED-A7PZ-01A-11R-A33R-07	0	0.0590911	0	0.0980667	0	0.108242	0	0	0.0306582	0	0	0.0661001	0.00258485	0.336339	0.035353	0.242584	0.00254538	0.0184353	0	0	0	0	0.266	0.042253	1.10087
TCGA-DD-A1EL-01A-11R-A155-07	0.00571778	0	0.00658908	0.0144816	0	0.0641417	0.00263145	0.0133756	0.108516	0	0	0.00192338	0.00729474	0.369512	0.0409283	0.169577	0.096166	0	0.0809773	0	0.0160852	0.0020832	0.028	0.202577	1.0237
TCGA-G3-A5SL-01A-11R-A27V-07	0.048457	0	0.009796	0.0815027	0	0.204966	0	0	0.0497173	0	0.0464756	0.0138855	0.0355399	0.030019	0.0934151	0.197192	0.058352	0	0.129514	0	0	0.00116889	0.419	0.0152856	1.07032
TCGA-DD-A1EE-01A-11R-A131-07	0.0100272	0	0	0	0	0.199111	0	0.0197653	0.0536172	0	0.0276071	0.0693622	0.0704645	0.109317	0.0468407	0.267497	0.00289556	0	0.109131	0	0.002745	0.0116189	0.334	0.0286016	1.07176
TCGA-CC-5263-01A-01R-A131-07	0.0239923	0	0.00317508	0.0587216	0	0.0576746	0	0.0689542	0.0374608	0	0	0.0376399	0.00597873	0.0559072	0.0724247	0.135494	0.353505	0	0.0502859	0	0	0.038786	0.365	0.0231347	1.07706
TCGA-G3-A3CI-01A-11R-A213-07	0.140219	0	0.0386624	0.153447	0	0.0904122	0	0.014557	0.107534	0	0	0.0610446	0.0858078	0.032603	0.100452	0.0828801	0.0162829	0	0.0588899	0	0.0038309	0.0133766	0.029	0.19566	1.00848
TCGA-ED-A5KG-01A-11R-A27V-07	0.173394	0	0.0848391	0.218525	0	0.137754	0.0119659	0.0416503	0.122626	0	0	0.00716912	0	0.0821534	0.0635155	0.0432245	0	0	0.0115114	0	0	0.00167202	0.002	0.363726	0.94125
TCGA-DD-AAVS-01A-11R-A41C-07	0.0286816	0	0.019245	0.138137	0	0.234712	0	0.0365938	0.123156	0	0	0.0519084	0.0168189	0.0680506	0.0481125	0.0794583	0.0996839	0	0.0525445	0	0	0.00289784	0.446	0.00997766	1.09427
TCGA-DD-A4NO-01A-11R-A28V-07	0.00695236	0	0	0.0511144	0	0.219646	0	0.0264497	0.125022	0	0	0.0565186	0.0175016	0.034896	0.114318	0.213099	0.0407029	0	0.0937795	0	0	0	0.547	-0.00148702	1.09292
TCGA-CC-A3MA-01A-11R-A213-07	0.0186567	0	0.00751267	0.0779813	0	0.0872729	0	0.00337592	0.0578352	0	0.00156326	0.0036108	0	0.479984	0.0971301	0.129489	0.00332255	0	0.0157202	0	0	0.0165445	0	0.677992	0.742799
TCGA-NI-A8LF-01A-11R-A36F-07	0.102775	0	0.0199682	0.184297	0	0.105345	0	0.0199656	0.111356	0	0.0852611	0	0.012795	0.0709266	0.03065	0.256662	0	0	0	0	0	0	0.371	0.0216474	1.08805
TCGA-5C-A9VH-01A-11R-A37K-07	0.047581	0	0.0525744	0.0772306	0	0.233143	0	0.0139571	0.191149	0	0	0.0761453	0.00843908	0.0642831	0.089014	0.0755656	0.0113567	0	0.0595612	0	0	0	0.648	-0.00926542	1.11046
TCGA-DD-A4NE-01A-11R-A27V-07	0.106144	0	0.0509945	0	0	0.142003	0	0.098662	0	0.00219683	0	0.0898171	0.057016	0.0418704	0.107546	0.248974	0	0	0.0547757	0	0	0	0.929	-0.0329659	1.09506
TCGA-FV-A4ZQ-01A-11R-A266-07	0.0011959	0	0.131464	0.330163	0	0	0.0303599	0.147295	0.0603623	0.0441302	0	0.0170991	0.0212221	0.00776157	0.0673304	0.117873	0	0	0	0.0212329	0	0.00251155	0.028	0.202254	1.02469
TCGA-DD-AACA-02A-11R-A41C-07	0.00901622	0.00343102	0.0240773	0.0231701	0	0.0973294	0	0.0224354	0.08809	0	0.0578904	0.0965829	0.0408665	0.268365	0.0449327	0.0172777	0.0135483	0	0.166897	0	0.0122788	0.0138114	0.133	0.0824989	1.05883
TCGA-K7-A5RF-01A-11R-A28V-07	0.0339099	0	0.0577786	0.132878	0	0.150047	0	0.0352651	0.0618504	0	0	0.0216286	0.0570896	0.0379843	0.099928	0.300359	0	0	0	0	0	0.0112822	0.076	0.131579	1.03596
TCGA-DD-A1EB-01A-11R-A131-07	0.014742	0	0.00525166	0.163084	0	0.138803	0	0.00655842	0.086906	0	0	0.0610507	0.0483385	0.0702281	0.146606	0.0739968	0.0110549	0	0.173381	0	0	0	0.338	0.028162	1.08714
TCGA-DD-AAVU-01A-11R-A41C-07	0.0187713	0	0.00171262	0.0419906	0	0.0676989	0	0.00183464	0.0377707	0	0.00377082	0.014965	0	0.472995	0.0312869	0.262905	0.0102817	0	0.0340171	0	0	0	0.047	0.161703	1.07586
TCGA-DD-AADU-01A-11R-A41C-07	0.00669893	0	0.00372162	0.0242401	0	0.0757817	0	0.026593	0.0294317	0.0820001	0	0.116843	0	0.192602	0.0760286	0.217623	0.00271421	0	0	0.131375	0.00438201	0.00996597	0.174	0.064186	1.09011
TCGA-2Y-A9H0-01A-11R-A38B-07	0.0559848	0	0.0581987	0.403733	0	0.0339457	0.072366	0.0645384	0.108005	0	0	0	0.0126543	0.018644	0.0653817	0.0925265	0.00397954	0	0	0.00468761	0	0.00535485	0.045	0.169299	1.04654
TCGA-GJ-A6C0-01A-12R-A311-07	0.0101519	0	0.00200836	0.0547972	0	0.0715453	0.0204437	0.0273078	0.075463	0	0.0107622	0	0	0.388711	0.130234	0.127317	0.0248433	0	0	0.0261248	0	0.0302909	0.044	0.171936	1.04796
TCGA-DD-AACA-02B-11R-A41C-07	0.00633944	0.0261121	0.0618453	0	0	0.116123	0	0.0126894	0	0	0	0.166255	0.0916086	0.171229	0.0630492	0.0150671	0.0530707	0	0.168935	0	0	0.0476761	0.167	0.0683948	1.0592
TCGA-ED-A4XI-01A-11R-A266-07	0.0367898	0	0.00894097	0.189007	0	0.117593	0	0.0091022	0.0824992	0	0	0.0241455	0.0475013	0.0437804	0.143868	0.212317	0.0512694	0	0.0331857	0	0	0	0.186	0.0605276	1.0702
TCGA-G3-A7M8-01A-11R-A33R-07	0.0482182	0	0.0275255	0.0331411	0	0.0524461	0	0.0216357	0.0331469	0	0	0.0444768	0.021591	0.196407	0.000431747	0.448071	0	0	0.0726319	0	0	0.000277976	0.239	0.0470464	1.09169
TCGA-CC-A3M9-01A-11R-A213-07	0	2.53974e-05	0.0110727	0.349884	0	0	0.0336262	0.0725565	0.0634076	0	0	0.0476134	0.0462716	0.0141282	0.121436	0.209664	0.0299908	0	0	0	0	0.000323356	0.005	0.322236	0.961288
TCGA-FV-A2QR-01A-11R-A213-07	0.0829989	0	0.029265	0.15281	0	0	0.031194	0.0582514	0.075927	0	0.0221075	0.00981826	0.0443224	0.207721	0.0816403	0.155031	0.0214878	0	0.0149126	0	0	0.0125125	0.126	0.0890666	1.05085
TCGA-MR-A8JO-01A-12R-A36F-07	0.0153131	0	0.021864	0.139117	0	0.207828	0	0.0318971	0.165389	0	0.00157105	0.0331944	0	0.126493	0.101882	0.120708	0.00598112	0	0.0287622	0	0	0	0.044	0.173839	1.03182
TCGA-DD-A3A6-01A-11R-A22L-07	0.0437847	0	0.117909	0.147447	0	0.137833	0	0.023405	0.16374	0.0511119	0	0.125329	0.00290747	0	0.0155016	0.116959	0.00534038	0	0.0487318	0	0	0	0.011	0.270433	0.992624
TCGA-G3-AAV4-01A-11R-A38B-07	0.0264596	0	0.00173899	0.0855239	0	0.239578	0	0.0416744	0.0315845	0.0322066	0	0.0760446	0.0503702	0	0.0886516	0.281463	0	0.0447052	0	0	0	0	0.553	-0.00179598	1.10202
TCGA-DD-A11D-01A-11R-A131-07	0	0.000561546	0.00316616	0.0413382	0	0.22884	0	0	0.112983	0	0	0.0942313	0.010478	0.029235	0.102294	0.225949	0.0387966	0	0.112128	0	0	0	0.888	-0.0277518	1.10344
TCGA-BD-A3EP-01A-11R-A22L-07	0.0665687	0.0609279	0.06505	0.0798973	0	0.175732	0	0.0536158	0.133268	0	0	0.0598707	0.00713812	0.0444665	0.0469202	0.0825757	0.0676761	0	0.0435581	0	0	0.0127357	0.015	0.24385	0.988581
TCGA-EP-A12J-01A-11R-A131-07	0.0118549	0	0.0170588	0.0248678	0	0.126086	0	0.00827701	0.0183888	0.00449653	0	0.16472	0.0470405	0.071881	0.109532	0.13612	0	0	0.255872	0	0	0.00380512	0.386	0.0193698	1.09297
TCGA-4R-AA8I-01A-11R-A38B-07	0.0970255	0	0.0160306	0.0392184	0	0.120212	0	0.0606262	0.0447704	0.00031654	0	0.105764	0	0.166477	0.095718	0.170546	0.0175805	0	0.0654449	0	0	0.000270129	0.135	0.0800509	1.0564
TCGA-CC-A7IF-01A-11R-A33J-07	0.0333395	0	0.0160607	0.0161646	0	0.223495	0	0	0.103867	0	0	0.0692128	0.0229312	0.0920255	0.0922358	0.0813439	0.00285782	0	0.246466	0	0	0	0.379	0.0202041	1.08031
TCGA-KR-A7K0-01A-12R-A33R-07	0.0746909	0	0.0161322	0.0700455	0	0.0627396	0	0.012671	0.0802154	0	0	0.0721404	0.00176841	0.207725	0.0812946	0.255034	0.0632402	0	0.000497495	0.00180575	0	0	0.066	0.140959	1.03825
TCGA-CC-A5UE-01A-11R-A28V-07	0	0	0.00274802	0.132134	0	0.169772	0	0.017313	0.143381	0	0	0.0308607	0	0.208525	0.046468	0.155815	0.0583026	0	0.0327667	0	0	0.00191393	0.446	0.0101022	1.09772
TCGA-HP-A5MZ-01A-21R-A27V-07	0.0274183	0	0.020197	0.0668163	0	0.209541	0	0.027142	0.118343	0	0	0.0558756	0.00485619	0.0629079	0.0804669	0.186267	0.0551843	0	0.0837674	0	0	0.00121753	0.097	0.113252	1.04016
TCGA-CC-A8HU-01A-11R-A36F-07	0.0662456	0	0.0252745	0.0949687	0	0.0539972	0	0.087811	0.0422868	0	0	0.0783889	0.0144333	0.0631182	0.0704796	0.244501	0	0	0.114047	0.0404853	0	0.00396287	0.762	-0.0181811	1.08849
TCGA-DD-AADO-01A-11R-A41C-07	0.0139648	0	0.0291706	0.199112	0	0.057589	0.00550515	0.0596567	0.21404	0	0	0.0469286	0.00719387	0.190729	0.0615509	0.0781872	0.0155834	0	0.0207883	0	0	0	0.098	0.112115	1.06149
TCGA-DD-AAD5-01A-11R-A41C-07	0.00543096	0	5.40466e-05	0.0326357	0	0.108507	0	0	0.0281551	0	0	0.0690006	0.159881	0.0250898	0.0246864	0.355742	0	0.0338696	0.144742	0	0.00418141	0.0080249	0.138	0.0784454	1.05445
TCGA-LG-A6GG-01A-11R-A311-07	0.0154914	0	0.0153013	0.0247855	0	0.233483	0	0.0623131	0.0914856	0.0108843	0	0.0924679	0.0362127	0.0446999	0.0416077	0.249049	0.0295365	0.0460104	0.00667163	0	0	0	0.93	-0.0331054	1.1074
TCGA-G3-A5SI-01A-31R-A27V-07	0.0122121	0	0.0114369	0.042912	0	0.135718	0	0.035675	0.0507615	0	0	0.117653	0.0740771	0.0952782	0.071161	0.277504	0.0212706	0	0.0433884	0	0	0.010953	0.928	-0.0327755	1.10285
TCGA-RG-A7D4-01A-12R-A33R-07	0.0121842	0.00050684	0.197467	0.230867	0	0.0122191	0.0259478	0.111622	0.126321	0.017704	0	0.036704	0.00967763	0.111887	0.0335516	0.0503425	0.0180268	0	0.00304406	0	0.00192888	0	0.006	0.296355	0.974519
TCGA-BW-A5NQ-01A-11R-A27V-07	0.0614754	0	0.06685	0.323113	0	0	0.10144	0.0570499	0.0886187	0	0	0.00900919	0.00671365	0.0245053	0.103329	0.0821525	0.0653587	0	0.0103851	0	0	0	0.027	0.204846	1.01268
TCGA-KR-A7K2-01A-12R-A33R-07	0.0107885	0	0.00918789	0.0128071	0	0.443573	0	0	0.218822	0.00590236	0	0.036418	0.00106516	0	0.0498757	0.188959	0	0.00132038	0.0212809	0	0	0	0.496	0.00456538	1.13251
TCGA-DD-AADM-01A-11R-A41C-07	0.0230505	0	0.02522	0.0760158	0	0.123214	0	0.00181839	0.210397	0	0	0.0523153	0.00179143	0.103175	0.09413	0.207666	0.0188593	0	0.0623478	0	0	0	0.317	0.0324397	1.07901
TCGA-XR-A8TG-01A-11R-A36F-07	0.0431773	0	0.029731	0.031689	0	0.169281	0	0.0263346	0.0764167	0.00629133	0	0.0630179	0.0227327	0.0914859	0.126455	0.101707	0.0471092	0	0	0.153741	0	0.0108297	0.282	0.0391618	1.08104
TCGA-DD-AACD-01A-11R-A41C-07	0.0136443	0	0.0134065	0.0753633	0	0.215862	0	0.0273383	0.117681	0	0.0284609	0.0183577	0.0160572	0.0407562	0.112711	0.228331	0.0215252	0	0.0568658	0	0	0.0136398	0.181	0.0626188	1.06661
TCGA-3K-AAZ8-01A-12R-A39D-07	0.0358065	0	0.0180924	0.197477	0	0.244964	0	0	0.173767	0	0	0.105057	0.0250018	0.0349685	0.0791545	0.0649237	0.0115981	0	0	0.00713934	0	0.00204996	0.328	0.0300945	1.1251
TCGA-DD-AAD0-01A-11R-A41C-07	0.020268	0	0.0192094	0	0	0.156417	0	0.0163767	0.067028	0.00819394	0	0.0421147	0.0142711	0.294813	0.0841718	0.082692	0.00512941	0	0.188257	0	0	0.0010575	0.098	0.112072	1.04756
TCGA-DD-AADJ-01A-11R-A41C-07	0.0737895	0	0.00573899	0.0617996	0	0.258277	0	0.0239052	0.154045	0	0.0154107	0.0536802	0.0345404	0.0308152	0.0624431	0.0648078	0.0900609	0	0.0615667	0	0	0.00911977	0.614	-0.00681544	1.09809
TCGA-ES-A2HS-01A-11R-A180-07	0.018165	0.0139057	0	0.0606033	0	0.178386	0	0.00291881	0.057513	0	0	0.0954117	0.0232392	0	0.0607076	0.402094	0.0209936	0	0.0612708	0	0	0.00479172	0.866	-0.0260838	1.10229
TCGA-HP-A5N0-01A-11R-A28V-07	0.0130368	0	0.0136192	0.0939165	0	0.0658157	0	0.0322449	0.0491394	0	0.0633032	0.100838	0.0367466	0.0715712	0.0666098	0.210664	0.0684574	0	0.114037	0	0	0	0.356	0.0247527	1.07612
TCGA-2V-A95S-01A-11R-A37K-07	0.0239163	0	0.0639462	0.269099	0	0.0851035	0.0166204	0.0902842	0.130358	0	0	0.0413911	0	0.0850417	0.0884655	0.0621148	0.0207817	0	0.00832735	0	0	0.0145504	0.067	0.139859	1.05367
TCGA-ED-A7XP-01A-11R-A352-07	0.049122	0	0.01355	0.118444	0	0.0717901	0	0.000904975	0.116745	0	0.00688822	0.0384103	0.00910241	0.132057	0.0989499	0.238828	0.0610735	0	0.0441355	0	0	0	0.128	0.0871917	1.05227
TCGA-G3-A7M9-01A-23R-A352-07	0.127505	0	0.0206194	0.136039	0	0.0205978	0	0.0505923	0.130243	0	0	0.0218536	0	0.418329	0.0333189	0	0.00186268	0	0.0363902	0	0	0.00264817	0.038	0.182658	1.03287
TCGA-G3-A3CH-01A-11R-A22L-07	0.0720965	0	0.0377222	0.112032	0	0.223784	0	0.00914358	0.131128	0	0	0.0558861	0.00539781	0	0.0853283	0.17595	0.010242	0	0.08129	0	0	0	0.127	0.0879497	1.05905
TCGA-G3-A25S-01A-11R-A16W-07	0.00234026	0	0.00508983	0.118623	0	0.141518	0	0.00499017	0.143799	0	0	0.0523031	0.0374744	0.128394	0.0238816	0.242244	0.0127772	0	0.0809364	0	0	0.0056303	0.494	0.00464805	1.08898
TCGA-2Y-A9GW-01A-11R-A38B-07	0.0219835	0	0.00416199	0.0223033	0	0.153237	0	0.00659865	0.100302	0	0	0.0178194	0.00228311	0.431454	0.0744229	0.0338702	0.0984161	0	0.0312848	0	0	0.00186244	0.011	0.26836	0.994204
TCGA-BC-A217-01A-11R-A155-07	0	0.00238092	0.0886681	0.0754442	0	0.257975	0	0.0176339	0.142122	0.026872	0	0.0216987	0	0.0669252	0.098768	0.172176	3.02442e-05	0	0.0293066	0	0	0	0.078	0.128608	1.04467
TCGA-DD-AACX-01A-11R-A41C-07	0.0393295	0	0	0.136781	0	0.0609645	0.0173326	0.00790869	0.0205734	0	0	0.0579769	0.0638181	0.0635159	0.181484	0.147027	0.0221227	0	0.15802	0	0.00844039	0.0147052	0.274	0.0402487	1.07905
TCGA-CC-A5UD-01A-11R-A28V-07	0.0178387	0	0.00429902	0.183491	0	0.0721412	0	0.0693945	0.065772	0.0930472	0	0.0221304	0.00433614	0	0.169207	0.224162	0.00936859	0.00329971	0.0615126	0	0	0	0.425	0.0144382	1.10729
TCGA-EP-A26S-01A-11R-A16W-07	0.0558769	0	0.0183855	0.0757807	0	0.0747049	0	0.000134425	0.0582434	0	0.0417071	0.0724556	0.0169765	0.185004	0.0673387	0.21827	0.0190155	0	0.0961065	0	0	0	0.293	0.0371281	1.07175
TCGA-MI-A75E-01A-11R-A32O-07	0.0603621	0	0.126426	0.117924	0	0.199684	0	0.0125735	0.104404	0	0	0.0373675	0.017715	0.0501872	0.0634221	0.10975	0.0590627	0	0.0372002	0	0	0.00392061	0.031	0.193004	1.00924
TCGA-DD-AACO-01A-11R-A41C-07	0	0	0.0658043	0.0301735	0	0.288447	0	0	0.140235	0.141138	0	0.00708769	0	0	0.0704856	0.19541	0	0.00112844	0.0600905	0	0	0	0.12	0.0938289	1.06266
TCGA-G3-A5SK-01A-11R-A27V-07	0.0121053	0	0.0237868	0.104154	0	0.22515	0	0.0311019	0.0596623	0	0.118954	0.0220049	0.0050583	0.116956	0.0783324	0.202734	0	0	0	0	0	0	0.161	0.0702531	1.07443
TCGA-BC-A110-01A-11R-A131-07	0.00136443	0	0.0681984	0.0891437	0	0.203906	0.000576629	0.011098	0.0564158	0	0.0123997	0.00658273	0.196353	0.0338248	0.061921	0.171194	0.0245401	0	0.0524153	0	0	0.010066	0.078	0.128124	1.0276
TCGA-G3-A5SM-01A-12R-A28V-07	0.00619213	0.00318707	0.0577948	0.0443939	0	0.0980296	0.00699874	0.011176	0.121225	0	0	0.0475339	0.0171639	0.268985	0.1034	0.0873318	0.0372601	0	0.0849091	0	0	0.00441931	0.066	0.141773	1.03235
TCGA-ED-A8O5-01A-11R-A36F-07	0.0313723	0.0215559	0.00671394	0.0764044	0	0.417473	0	0.01028	0.0554092	0	0.0525893	0	0.0262037	0.0876295	0.0436948	0.0958407	0.00897957	0	0.0658538	0	0	0	0.61	-0.00652745	1.10795
TCGA-FV-A3R2-01A-11R-A22L-07	0	0	0.00192133	0.161986	0	0.171863	0	0.0100091	0.123142	0	0.0115453	0.000614826	0.00219893	0.0674827	0.12308	0.213399	0.0195729	0.0484927	0.019583	0	0	0.0251096	0.368	0.022423	1.09527
TCGA-DD-A116-01A-11R-A131-07	0.0803147	0	0.0674136	0.022038	0	0.0793298	0	0	0.0405332	0.0242081	0	0.0588989	0.0180779	0.060064	0.100935	0.166229	0.0180744	0	0.257581	0	0	0.00630324	0.132	0.083719	1.04953
TCGA-DD-A39X-01A-11R-A213-07	0.026224	0	0.00459395	0.0834466	0	0.184939	0	0	0.143586	0	0	0.043833	0.00815109	0.0989229	0.0460835	0.205364	0.105433	0	0.0494226	0	0	0	0.366	0.0226374	1.07754
TCGA-2Y-A9H2-01A-12R-A38B-07	0.00200955	0.00140011	0.01165	0.0701161	0	0.16809	0	0.0307065	0.0825163	0	0	0.054702	0.014645	0.205563	0.102881	0.102407	0.0903649	0.00180294	0.0457335	0	0	0.0154125	0.047	0.161544	1.02503
TCGA-CC-A9FS-01A-11R-A37K-07	0.012628	0	0.00573203	0.126102	0	0.237315	0	0.061079	0.105263	0	0	0.056572	0.012634	0	0.0835158	0.21624	0.0543186	0	0.0285998	0	0	0	0.632	-0.00802377	1.10852
TCGA-XR-A8TD-01A-12R-A39D-07	0.0201039	0	0.0902821	0.227008	0	0.0698658	0.106673	0.0212816	0.0298378	0	0.0472938	0	0.00148226	0.133216	0.0844105	0.124228	0.0230284	0	0.00804823	0	0	0.0132414	0.035	0.187388	1.01093
TCGA-ZP-A9D2-01A-11R-A38B-07	0.109709	0	0.17418	0.0729125	0	0.14952	0.00014958	0	0.0392403	0	0	0.0148533	0	0.0655193	0.0938506	0.203349	0	0	0.0482752	0	0	0.0284409	0.002	0.383085	0.9248
TCGA-DD-A4NK-01A-11R-A28V-07	0.0295953	0	0.00262895	0.135542	0	0.105626	0	0.0396747	0.0138508	0	0.132467	0.00104235	0.0131411	0.02247	0.0998741	0.335753	0.0102703	0	0.0580642	0	0	0	0.754	-0.017733	1.10045
TCGA-FV-A4ZP-01A-12R-A266-07	0.0304785	0	0.00475254	0.1826	0	0	0	0.067051	0.17914	0.0242341	0	0.0819733	0.0130515	0.174987	0.0490584	0.173111	0.0174115	0	0	0	0	0.00215143	0.049	0.159386	1.03751
TCGA-DD-AAE2-01A-11R-A41C-07	0.0403082	0	0.0640477	0.303418	0	0.104836	0.00579639	0.0589169	0.041677	0	0	0.0158978	0.00903308	0.0021757	0.20176	0.132486	0.0196466	0	0	0	0	0	0.035	0.188481	1.04008
TCGA-DD-A39Z-01A-11R-A213-07	0.00190198	0	0.00436663	0.15708	0	0.338017	0	0	0.133207	0	0	0.137089	0.0193077	0.0222397	0.0866604	0.0357696	0.00387916	0	0.0604816	0	0	0	0.752	-0.0175248	1.15986
TCGA-5R-AA1D-01A-11R-A38B-07	0.0443911	0	0.04003	0.0847205	0	0.30201	0.00592938	0	0.0381521	0	0	0.026552	0.0274897	0.0645125	0.0315027	0.261668	0.0123458	0	0.0584076	0	0	0.00228898	0.126	0.0890102	1.0495
TCGA-2Y-A9H7-01A-11R-A39D-07	0.000900542	0.0319469	0.00850089	0.149571	0	0.304462	0	0.00554938	0.125521	0	0	0.0322917	0.054564	0	0.0319501	0.0751334	0.138648	0	0.0280732	0	0	0.0128884	0.65	-0.0094724	1.1104
TCGA-CC-5264-01A-01R-A131-07	0.0536892	0	0.0185733	0.129303	0	0.273226	0	0.0693557	0.0960626	0	0	0.0461743	0.000543874	0.0374421	0.0690103	0.0999131	0.0541346	0	0.0503005	0	0	0.00227137	0.128	0.0871438	1.06887
TCGA-ZS-A9CF-02A-11R-A38B-07	0.0372235	0	0.0136583	0.0831478	0	0.253037	0	0.0265444	0.133187	0	0	0.0872684	0.0139725	0.00411356	0.095127	0.127047	0.0647121	0	0.0608534	0	0	0.000107305	0.442	0.0109079	1.09825
TCGA-UB-A7ME-01A-11R-A33J-07	0.024128	0.0122648	0.030957	0.160978	0	0.12624	0	0.0516253	0.147415	0	0	0.126363	0	0.117337	0.07732	0.0442746	0.0132212	0	0.059498	0	0	0.00837696	0.117	0.0961584	1.07124
TCGA-UB-A7MD-01A-12R-A352-07	0.050809	0	0.00836832	0.0421179	0	0.104008	0	0	0.140388	0.0114177	0	0.0626428	0.00134899	0.157916	0.121661	0.176401	0.0697118	0	0	0.0445077	0	0.00870157	0.102	0.107872	1.0504
TCGA-RC-A6M6-01A-11R-A32O-07	0.0610136	0	0.0240053	0.072939	0	0.164697	0	0.0574238	0.133802	0	0.0175749	0.0147721	0.00817273	0.162062	0.0681621	0.158979	0.038092	0	0.0183044	0	0	0	0.13	0.0860438	1.05619
TCGA-DD-A3A8-01A-11R-A22L-07	0.0165172	0.00994914	0.00363334	0.0702575	0	0.117263	0	0	0	0	0	0.0807728	0.0427631	0.131007	0.187853	0	0.00831741	0	0.331666	0	0	0	0.223	0.049678	1.09773
TCGA-ED-A7PX-01A-51R-A352-07	0.00803637	0	0.0161355	0.0600162	0	0.141501	0	0.0089721	0.0955304	0	0	0.0576113	0.0416623	0.212024	0.0504105	0.207925	0	0.0247908	0.0580107	0	0	0.0173744	0.132	0.0837088	1.0565
TCGA-DD-AACZ-01A-11R-A41C-07	0.00250674	0.0131048	0.0459213	0.157711	0	0.087918	0.00860302	0.0436345	0.0736147	0.0345247	0	0.0212554	0.0189955	0.116455	0.0712181	0.24386	0.019654	0	0.0410238	0	0	0	0.085	0.120895	1.03773
TCGA-DD-A39V-01A-11R-A213-07	0.0135369	0	0.0132512	0.304712	0	0	0.0471838	0.0569061	0.0930762	0	0	0.0889397	0.0485978	0.00965816	0.0925421	0.11724	0.0303978	0	0.0839587	0	0	0	0.127	0.0880436	1.06857
TCGA-ZS-A9CE-01A-11R-A37K-07	0	0.0223837	0.0147868	0.0285949	0	0.101079	0	0.012202	0.0219346	0	0	0.087043	0.0303849	0.173107	0.154022	0	0.0223027	0	0.32366	0	0.00849887	0	0.216	0.0516496	1.08645
TCGA-5R-AA1C-01A-11R-A41C-07	0	0	0.000506161	0.220051	0	0.079342	0.000843305	0.0208927	0.0144821	0	0.00387454	0.0361285	0.0418755	0	0.127838	0.31786	0.0161456	0	0.120161	0	0	0	0.425	0.014404	1.08771
TCGA-G3-A25Z-01A-11R-A16W-07	0	0.00762937	0.0136054	0.0488063	0	0.197519	0	0	0.138778	0	0.0889418	0	0.0237367	0.107499	0.0615752	0.127583	0.0817779	0	0.089739	0	0.000467509	0.0123416	0.255	0.0449576	1.06346
TCGA-5R-AAAM-01A-12R-A41C-07	0.136915	0	0.0542045	0.0760719	0	0.266216	0	0.00519435	0	0	0.000253266	0.0350606	0.0330093	0.034715	0.117175	0.18356	0.0274863	0	0.0255527	0	0	0.00458636	0.022	0.21682	0.999163
TCGA-ES-A2HT-01A-12R-A180-07	0	0.0301555	0.113082	0.0397122	0	0.119199	0	0.0580385	0.184182	0	0	0.0544883	0.0195347	0.0433798	0.106399	0.19216	0.0111671	0	0.0283416	0	0	0.00016062	0.163	0.0697297	1.06358
TCGA-DD-A3A7-01A-11R-A22L-07	0.0403746	0	0.01014	0.0735029	0	0.127261	0	0.0242769	0.245861	0	0.0496489	0.0563004	0	0.139463	0.071666	0.0949402	0	0	0.0665653	0	0	0	0.306	0.0341961	1.09045
TCGA-BD-A2L6-01A-11R-A213-07	0.00564261	0	0.00551252	0.149628	0	0.193852	0	0.00106649	0.0846373	0	0	0.134371	0.0248044	0.0469655	0.118493	0.064951	0.026209	0	0.137077	0	0	0.00679012	0.528	0.000352474	1.11226
TCGA-DD-AAE9-01A-11R-A41C-07	0.00547662	0	0.00934975	0.0742835	0	0.0464608	0	0.00882418	0.190334	0	0	0.0748494	0.0100386	0.156466	0.0848297	0.23281	0.0121039	0	0.0941739	0	0	0	0.318	0.0322868	1.07936
TCGA-CC-A7IH-01A-11R-A33J-07	0.0690839	0	0.0148057	0.117463	0	0.0265448	0	0.0839282	0	0	0	0.105183	0.00529729	0.0273236	0.0733084	0.171315	0.00501036	0	0.300737	0	0	0	0.685	-0.0125821	1.09833
TCGA-DD-AACL-01A-11R-A41C-07	0	0.0265397	0.10256	0.0877084	0	0.0361523	0	0.0633853	0.0746911	0	0	0.0813823	0	0.192466	0.0898858	0.161317	0.0337137	0	0.0208329	0	0	0.0293648	0.029	0.197321	1.00779
TCGA-CC-5259-01A-31R-A213-07	0	0	0.0485757	0.175959	0	0.152411	0	0.0145522	0.319317	0	0	0.0569167	0	0.114946	0.0585734	0.0391961	0	0	0.0189749	0	0	0.000578367	0.266	0.0423389	1.1188
TCGA-G3-A7M6-01A-11R-A33R-07	0.00470277	0.0310288	0.0330914	0.0619737	0	0.339182	0	0.0284538	0.15266	0	0	0.0153695	0.00408749	0.0885727	0.044709	0.133099	0.0367364	0	0.0120017	0	0	0.0143317	0.13	0.0865215	1.06948
TCGA-DD-AAD6-01A-11R-A41C-07	0.0230248	0	0	0.06737	0	0.317041	0	0.0033125	0.159243	0	0	0.0656163	0.0485556	0.128082	0.0468189	0.114186	0	0	0.0216829	0	0	0.00506678	0.512	0.00231481	1.10936
TCGA-FV-A2QQ-01A-11R-A22L-07	0.050193	0	0.0131861	0.139527	0	0.144482	0	0	0.0975512	0	0	0.126653	0.0184052	0.0385938	0.0888672	0.148045	0.0174177	0	0.111344	0	0	0.00573495	0.213	0.0528924	1.07507
TCGA-2Y-A9GX-01A-11R-A38B-07	0.0247281	0	0.0364734	0.132017	0	0.291235	0.00623598	0	0.0224437	0	0	0.00911569	0.0148797	0.137745	0.0522597	0.179611	0.0620051	0	0.0312508	0	0	0	0.09	0.116942	1.042
TCGA-BD-A3ER-01A-11R-A213-07	0.0213834	0	0.0265527	0.0455487	0	0.212791	0	0	0.130571	0	0	0.0842448	0.0256078	0.150163	0.0825385	0.109663	0.0471321	0	0.0519786	0	0	0.011826	0.208	0.0542594	1.06746
TCGA-DD-AADC-01A-11R-A41C-07	0.0628139	0	0.0562763	0.077359	0	0.0932997	0	0.0584487	0.10875	0	0	0.0572119	0	0.166802	0.139581	0.111291	0.0680126	0	0	0	0.000153298	0	0.058	0.14988	1.03327
TCGA-BC-A10Z-01A-11R-A131-07	0.0460499	0	0.00912138	0.0928831	0	0	0	0.0919355	0.0617691	0	0.0271048	0	0.000347725	0.0585506	0.0137522	0.352019	0	0.085494	0.135947	0	0	0.0250263	0.728	-0.0158583	1.08455
TCGA-5C-AAPD-01A-21R-A39D-07	0.0112637	0	0.159735	0.152907	0	0.0253593	0.0519473	0.0612554	0.120252	0	0.030943	0	0.00158568	0.130595	0.094377	0.0928593	0.0404166	0	0.0150663	0	0	0.0114371	0.012	0.262163	0.979494
TCGA-DD-AAED-01A-12R-A41C-07	0.0589369	0	0.0249719	0.0289249	0	0.187464	0	0.0342015	0.147519	0	0	0.0269386	0	0.288526	0.0562753	0.127238	0	0	0.0190038	0	0	0	0.116	0.0968169	1.06188
TCGA-DD-AACI-01A-11R-A41C-07	0.00728082	0	0.0435043	0.256745	0	0	0.0508813	0.0850882	0.139592	0.0668535	0	0.0357899	0	0.0583684	0.0852156	0.141993	0.00401817	0	0.0131764	0	0	0.0114939	0.066	0.142151	1.04888
TCGA-G3-A25Y-01A-11R-A16W-07	0.0384255	0	0.0182307	0.0751411	0	0.244467	0	0.0424081	0.134703	0	0	0.0282322	0.0139276	0.0385899	0.102724	0.188547	0.00713183	0	0.0654729	0	0	0.00199794	0.152	0.0722163	1.06646
TCGA-ZP-A9CY-01A-11R-A38B-07	0.0896917	0	0.0186153	0.0611477	0	0.116235	0	0	0.0782032	0	0	0.0533762	0.0154933	0.113499	0.128683	0.235865	0.0216982	0	0.0598657	0	0	0.0076259	0.146	0.0736882	1.05795
TCGA-PD-A5DF-01A-11R-A27V-07	0.0238818	0	0.0132229	0.0401309	0	0.0907691	0	0.0252813	0.102433	0	0.020244	0	0	0.49333	0.0827961	0.0569698	0.0102579	0	0.0406829	0	0	0	0.016	0.239778	1.01791
TCGA-DD-A114-01A-11R-A131-07	0.066915	0	0.0573318	0.124356	0	0.15287	0.0174076	0.0397085	0.0944733	0	0	0.0231606	0.0236926	0.137768	0.11126	0.071148	0.0381562	0	0.041753	0	0	0	0.043	0.17733	1.01594
TCGA-DD-AAVY-01A-11R-A41C-07	0.00125764	0.00199885	0.0309397	0.11365	0	0.084231	0	0.00533929	0.00745667	0	0	0.0892523	0.0315762	0.0751541	0.156418	0.107148	0.0131982	0	0.255728	0	0	0.0266511	0.331	0.0291514	1.08667
TCGA-BC-A10S-01A-22R-A131-07	0	0.0119964	0.00540374	0.0845569	0	0.20289	0	0.0224964	0.101338	0	0	0.0812296	0.00760515	0.0580122	0.0291732	0.353432	0.00297664	0	0.036988	0	0	0.00190129	0.31	0.0328574	1.08532
TCGA-CC-A123-01A-11R-A131-07	0	0.008317	0.0119803	0.0323088	0	0.221874	0	0.0299584	0.179215	0.0638768	0	0.0149575	0.00132062	0.062576	0.0595286	0.235119	0.0579878	0	0.0209806	0	0	0	0.373	0.0213961	1.08921
TCGA-MI-A75H-01A-11R-A32O-07	0.00961508	0	0.00473394	0.22262	0	0.101391	0	0.00940213	0.0522702	0	0	0.132331	0.0741633	0.0359887	0.126075	0.0814639	0.0401811	0	0.109766	0	0	0	0.099	0.110393	1.06008
TCGA-DD-AADG-01A-11R-A41C-07	0.0561993	0	0.0617737	0.353494	0	0.0377796	0	0.0288752	0.00524694	0	0	0.0893528	0.0176615	0.0779429	0.0673242	0.0756563	0.00871114	0	0.119982	0	0	0	0.266	0.0421523	1.08626
TCGA-BC-A10U-01A-11R-A131-07	0.00244978	0	0.00676966	0.0496772	0	0.192227	0.00767714	0	0.0865748	0	0.0506614	0	0.0486057	0.204078	0.0167689	0.177176	0.0116157	0	0.143095	0	0.00262438	0	0.124	0.0910027	1.0494
TCGA-CC-A7IG-01A-11R-A33J-07	0.00157257	0.0169293	0.0209061	0.034665	0	0.00413296	0	0.0117442	0.152581	0	0	0.0751936	0.0286973	0.290158	0.0402748	0.157196	0.0314753	0	0.123344	0	0.00609748	0.00503291	0.097	0.113048	1.04833
TCGA-DD-A3A3-01A-11R-A22L-07	0.0218704	0.00697911	0.0100625	0.06461	0	0.201968	0	0	0.151422	0.0172166	0	0.0411581	0	0.115342	0.0720006	0.193026	0.0454226	0	0.0534338	0	0	0.00548873	0.175	0.0636701	1.06411
TCGA-2Y-A9GZ-01A-11R-A39D-07	0.0496906	0	0.133387	0.112931	0	0	0	0.0799099	0.0421507	0	0	0.053322	0	0.120154	0.0543301	0.301483	0.00920918	0	0.0434322	0	0	0	0.064	0.145412	1.02828
TCGA-K7-AAU7-01A-11R-A38B-07	0.0402875	0	0.0191926	0.0342688	0	0.133207	0	0.067418	0.0536717	0	0	0.0305753	0	0.229962	0.0745982	0.141367	0.0694725	0	0	0.019478	0	0.0865011	0.14	0.0771907	1.06254
TCGA-BW-A5NO-01A-11R-A27V-07	0.0446292	0	0.137577	0.084333	0	0.235606	0	0.0202722	0.107672	0	0	0.069655	0	0.024461	0.0653645	0.183425	0.000411377	0	0	0.004433	0	0.0221603	0.015	0.241026	0.993963
TCGA-DD-AAVX-01A-11R-A41C-07	0.0528415	0	0.0104283	0.121392	0	0.24191	0	0	0.0989384	0	0	0.0574095	0.0192401	0.0736045	0.123346	0.13361	0.0162072	0	0.0468711	0	0	0.00420114	0.168	0.0674233	1.07199
TCGA-DD-A4NJ-01A-11R-A27V-07	0.0408135	0	0.0421148	0.0368919	0	0.236963	0	0	0.0305783	0	0.0183088	0	0.0163638	0.0259972	0.111411	0.200513	0.199675	0	0.0380451	0	0	0.00232393	0.096	0.113804	1.0353
TCGA-DD-AACS-01A-11R-A41C-07	0.00104671	0	0.03238	0.13582	0	0.0244837	0	0.0777585	0.0534082	0	0	0.0959967	0.0131663	0.112285	0.11461	0.172227	0.0379386	0	0.0980717	0	0	0.0308073	0.814	-0.0222622	1.09662
TCGA-UB-AA0U-01A-11R-A38B-07	0.0156958	0	0.00910012	0.0803369	0	0.213017	0	0.00233846	0.0710282	0	0	0.0467928	0.025598	0.0154629	0.134497	0.165607	0.151278	0	0.0686993	0	0	0.000548331	0.307	0.0337346	1.0737
TCGA-CC-A9FW-01A-11R-A37K-07	0.0561677	0	0.0794905	0.173535	0	0.00756849	0	0.0774749	0.164248	0	0	0.0583523	0.0204008	0.178604	0.0602166	0.040885	0.0339566	0	0.0491004	0	0	0	0.035	0.186716	1.01471
TCGA-CC-A8HT-01A-11R-A36F-07	0	0.0304473	0.0122115	0.0587374	0	0.148782	0	0.0383072	0.133228	0	0	0.0790834	0.0198076	0.170894	0.0647354	0.0763406	0.0541665	0	0.0877949	0	0.00486775	0.0205966	0.131	0.0841579	1.05242
TCGA-G3-AAUZ-01A-11R-A38B-07	0.00945075	0.000853044	0.0845732	0.121855	0	0.219256	0	0.0348631	0.117281	0	0	0.064343	0.0103167	0.00586833	0.10052	0.174926	0.0108725	0	0.0450224	0	0	0	0.07	0.136348	1.04213
TCGA-G3-A25U-01A-11R-A16W-07	0.00640332	0	0	0.0763026	0	0.125107	0	0.00702554	0.0356011	0.0052415	0	0.0727768	0.0543378	0.0102393	0.131893	0.247427	0.0244725	0	0.129883	0	0	0.0732889	0.514	0.00213402	1.08813
TCGA-DD-AAEK-01A-11R-A41C-07	0.0686268	0	0.00389648	0.112606	0	0.198151	0.00658072	0.0471818	0.0850824	0	0	0.0649693	0	0.0947902	0.121556	0.0980757	0.0219682	0	0.0730813	0	0	0.00343505	0.08	0.125943	1.04488
TCGA-DD-AAEH-01A-11R-A41C-07	0.00634328	0	0.0239318	0.46405	0	0	0	0.0767601	0.108679	0	0	0.0930883	0.0152861	0.00265163	0.060454	0.0542913	0.023754	0	0.0626172	0	0	0.00809398	0.08	0.125993	1.089
TCGA-DD-A73F-01A-11R-A32O-07	0.0151087	0	0.00552998	0.285356	0	0.231179	0.0173225	0.0488503	0.105183	0	0	0.0194768	0.0147203	0.0521348	0.0758292	0.10905	0.0113323	0	0	0.00571714	0	0.00321021	0.049	0.159508	1.05633
TCGA-2Y-A9HA-01A-11R-A39D-07	0.0137486	0	0.0178761	0.0087659	0	0.174156	0	0.0013795	0.111639	0	0	0.0961222	0.0279072	0.199578	0.0495713	0.183574	0.0217538	0	0.0925323	0	0.00139597	0	0.15	0.0726597	1.05911
TCGA-UB-A7MC-01A-11R-A33R-07	0	0.00648957	0.0170109	0.0383064	0	0.203377	0	0	0	0	0.029021	0.0240109	0.0482857	0.0453322	0.174819	0.169008	0.0196699	0	0.22045	0	0.00421924	0	0.448	0.00948612	1.09084
TCGA-DD-AACG-01A-11R-A41C-07	0.0104138	0	0.000651814	0.049789	0	0.161037	0	0.0129151	0.147557	0.0744856	0	0.00903852	0	0.151862	0.0216348	0.312615	0.0273503	0	0.0206505	0	0	0	0.124	0.0907786	1.06253
TCGA-2Y-A9GY-01A-11R-A38B-07	0.00516733	0	0.0908445	0.271575	0	0	0.0508739	0.0487678	0.150149	0	0.00303254	0.00921254	0.0209554	0.0996584	0.0546386	0.135651	0.0553033	0	0	0.00417132	0	0	0.047	0.162788	1.02573
TCGA-DD-A1EF-01A-11R-A131-07	0.122441	0	0.0168037	0.108888	0	0.162121	0	0.0394933	0.166597	0	0	0.0388151	0.000676088	0.107052	0.0538535	0.0694089	0.0723205	0	0.0415301	0	0	0	0.037	0.183287	1.01734
TCGA-DD-AADQ-01A-11R-A41C-07	0.0410052	0	0.00536816	0.273396	0	0	0.0295042	0.0462372	0.218924	0	0.00969063	0.0507141	0.00863891	0.045976	0.08768	0.114293	0.0102511	0	0.0583219	0	0	0	0.527	0.000585868	1.11557
TCGA-DD-AACA-01A-11R-A41C-07	0.101255	0	0.153047	0.250656	0	0	0.00204535	0.0373001	0.0409082	0	0.0213679	0.0252778	0.0129275	0.0406735	0.121747	0.163905	0.00720823	0	0.0173811	0	0	0.00429927	0.117	0.0960463	1.06225
TCGA-DD-A1EK-01A-11R-A213-07	0.00121151	0.00457589	0.00775638	0.0816745	0	0.191738	0	0	0.0328892	0	0	0.0616503	0.0137975	0.139076	0.0512995	0.236298	0	0	0.130875	0	0	0.0471581	0.131	0.0838843	1.05185
TCGA-DD-AAD2-01A-11R-A41C-07	0.0355567	0	0.00701857	0.0998344	0	0.207266	0	0.00665517	0.130395	0	0	0.057556	0.0151076	0.192399	0.0893078	0.117411	0.0198098	0	0.0192464	0	0	0.00243771	0.126	0.0889099	1.06352
TCGA-DD-A11C-01A-11R-A131-07	0.0272819	0	0.00350478	0.0380625	0	0.328691	0	0.0147319	0.0455842	0	0	0.096824	0.0135244	0.000986443	0.0503726	0.199753	0.0182535	0	0.162429	0	0	0	0.52	0.00119793	1.0919
TCGA-DD-AAEI-01A-11R-A41C-07	0.00446198	0	0.00317741	0.105569	0	0.139961	0	0	0.107367	0	0	0.0552645	0.0140254	0.135796	0.126474	0.149357	0.0313307	0	0.124105	0	7.81215e-05	0.00303224	0.161	0.0701206	1.06291
TCGA-G3-AAV5-01A-11R-A37K-07	0.132166	0	0.00283426	0.137394	0	0.0215572	0	0.0276957	0.131226	0	0.00388427	0.0228494	0.0340864	0.065436	0.0852027	0.308135	0.00108167	0	0.0264515	0	0	0	0.35	0.0260177	1.07828
TCGA-DD-AADK-01A-11R-A41C-07	0.0841558	0	0.100025	0.06753	0	0.150353	0	0.0392098	0.177445	0	0.0163464	0.0142345	0.0106801	0.0341098	0.075347	0.124588	0.0760357	0	0.0299404	0	0	0	0.013	0.252377	0.983679
TCGA-2Y-A9H5-01A-11R-A38B-07	0.0328665	0	0.0369523	0.0945195	0	0.218794	0	0.0930301	0.165057	0	0	0.0428232	0.0104278	0.0583869	0.0686206	0.07559	0.0600667	0	0.0428656	0	0	0	0.17	0.0671143	1.07762
TCGA-FV-A3I0-01A-11R-A22L-07	0	0.0686273	0	0.0269867	0	0.115499	0	0.00236738	0.0960852	0	0	0.0673116	0.0247723	0.292986	0.0397704	0.215535	0	0.00988165	0.0254772	0	0	0.0147001	0.057	0.151878	1.03768
TCGA-CC-A7IL-01A-11R-A33R-07	0	0.03516	0.0217044	0.0607839	0	0	0	0.0102237	0.0377363	0	0	0.101658	0.0272047	0.23165	0.0689783	0.108984	0.00958339	0	0.248553	0	0.0339118	0.00386907	0.109	0.102048	1.05167
TCGA-DD-A115-01A-11R-A131-07	0.0155615	0	0.00674321	0.114426	0	0.183828	0	0.0463062	0.134025	0	0	0.0749749	0	0.0629785	0.118639	0.147126	0.0159579	0	0.0794338	0	0	0	0.267	0.0418835	1.08652
TCGA-2Y-A9GS-01A-12R-A38B-07	0.00256742	0	0.00299929	0.058489	0	0.117162	0.00937118	0	0.0967722	0	0	0.0433453	0.0299639	0.0776671	0.132795	0.286471	0.047219	0	0.0948827	0	0	0.00029476	0.239	0.047191	1.07129
TCGA-ZP-A9CV-01A-11R-A38B-07	0.0642393	0	0.0130098	0.0689566	0	0.373555	0	0.00319486	0.0608332	0	0	0.0596065	0.0264383	0.0108979	0.145187	0.108429	0.000286567	0	0.03971	0	0	0.0256558	0.207	0.0545321	1.08893
TCGA-BC-A69I-01A-11R-A311-07	0.0239568	0	0.00568105	0.131105	0	0.0620347	6.32981e-05	0	0.0869391	0.00348125	0.0367337	0.0393057	0.0947987	0.061916	0.0850776	0.168987	0.0685205	0	0.119574	0	0	0.0118256	0.366	0.0227015	1.06712
TCGA-ZP-A9D1-01A-11R-A38B-07	0.0308311	0	0.00947975	0.0974308	0	0.394812	0	0	0.105488	0	0	0.0683682	0.00467904	0.0876159	0.0370773	0.109674	0.0142944	0	0.034762	0	0	0.00548714	0.372	0.021464	1.10901
TCGA-MI-A75C-01A-11R-A32O-07	0.0318587	0	0.00903011	0.151676	0	0.163156	0	0.0112056	0.316622	0.00724269	0.00905142	0.00937931	0.00835415	0.0699202	0.0796264	0.108865	0.00930331	0	0.0130178	0	0	0.00169143	0.372	0.0215449	1.11959
TCGA-DD-AADV-01A-11R-A39D-07	0.0666877	0	0.0252849	0.0953933	0	0.0522071	0	0.0163107	0.110899	0	0	0.0334719	0	0.179723	0.0550971	0.253145	0.07038	0	0.0381752	0	0	0.00322475	0.141	0.0756649	1.05707
TCGA-BC-A10Y-01A-11R-A131-07	0.0177676	0	0.00995229	0.149046	0	0.183546	0	0.0495708	0.121475	0	0	0.0702501	0.0237385	0.0147	0.140686	0.151552	0.025265	0	0.0424499	0	0	0	0.263	0.0426748	1.09376
TCGA-DD-AACV-01A-11R-A41C-07	0	0.0359463	0.0118918	0.0394307	0	0.295509	0	0	0.0394828	0	0	0.0659142	0.0220466	0.00522043	0.0538503	0.199791	0	0.00650558	0.220406	0	0	0.00400569	0.949	-0.0365324	1.09916
TCGA-DD-AADR-01A-11R-A41C-07	0	0	0.0210678	0.10489	0	0.272924	0	0.00655655	0.117831	0.0657197	0	0.0312699	0	0.129912	0.0509616	0.142502	0.0349488	0	0.0214169	0	0	0	0.172	0.0657181	1.07832
TCGA-EP-A2KC-01A-11R-A213-07	0.0401225	0	0.0695276	0.0536305	0	0.077691	0	0.0591864	0.13409	0	0	0.0313318	0.00617957	0.0451238	0.177067	0.180098	0.0468625	0	0.0790893	0	0	0	0.096	0.113911	1.04658
TCGA-DD-AACJ-01A-11R-A41C-07	0.00594237	0.00405648	0.0187618	0.0217406	0	0.0378283	0	0	0.12598	0	0.000901927	0.0586229	0.0599882	0.180591	0.00223059	0.215757	0.0176795	0	0.213941	0	0	0.0359795	0.116	0.0969149	1.04897
TCGA-BC-A10R-01A-11R-A131-07	0.000302756	0.00946221	0.00661416	0.0492633	0	0.224772	0	0.00464675	0.0867254	0	0.0310771	0.0403082	0.0995655	0.00711758	0.0784118	0.178865	0.0445526	0	0.129531	0	0	0.00878443	0.891	-0.0280451	1.08891
TCGA-LG-A9QD-01A-11R-A38B-07	0.10597	0	0.0351382	0.0778889	0	0.238859	0	0	0.0699593	0	0	0.0848112	0.0100912	0	0.1095	0.126493	0	0.00300432	0.125172	0	0	0.0131123	0.285	0.0386913	1.07777
TCGA-WX-AA44-01A-11R-A39D-07	0.0659363	0	0.00617127	0.0511402	0	0.234869	0	0.0487604	0.127487	0	0	0.0110992	0	0.157881	0.120384	0.126563	0.00334527	0	0.0459956	0	0	0.000368018	0.156	0.0714264	1.06978
TCGA-DD-A113-01A-11R-A131-07	0.0128699	0	0.0255891	0.167353	0	0.0603834	0	0.0428504	0.12497	0	0	0.0905442	0.000936541	0.202606	0.0694218	0.121983	0.0160347	0	0.0644577	0	0	0	0.35	0.0259276	1.08793
TCGA-FV-A496-01A-11R-A266-07	0.0146345	0	0.061681	0.100805	0	0.0699105	0	0	0.0588787	0	0	0.0521694	0.0574013	0.151018	0.0707518	0.0307056	0.0185164	0	0.30719	0	0	0.00633864	0.205	0.0563029	1.06449
TCGA-DD-A1EC-01A-21R-A131-07	0.0278744	0	0.0465904	0.169196	0	0.10912	0.0287501	0.0689081	0.117591	0.116341	0.0117756	0.0325276	0	0.0889473	0.0864962	0.078319	0.0175642	0	0	0	0	0	0.049	0.159441	1.04426
TCGA-BC-A10Q-01A-11R-A131-07	0.0449883	0	0.0214303	0.132547	0	0.132461	0	0.0126907	0.0958525	0	0	0.0684125	0.104146	0.0208299	0.0474743	0.288193	0.0208838	0	0.00438862	0	0.00257352	0.00312811	0.487	0.0051438	1.08632
TCGA-DD-AAVW-01A-11R-A41C-07	0.0136862	0	0.0130083	0.0635808	0	0.384628	0	0	0.138563	0	0	0.0506565	0.0131594	0.0329503	0.0178139	0.145236	0.0876168	0	0.0391009	0	0	0	0.261	0.0434132	1.09055
TCGA-2Y-A9H3-01A-11R-A38B-07	0.00949811	0.00198581	0.0938078	0.121208	0	0.102575	0	0.0459481	0.113612	0.022228	0	0.077072	0	0.0330125	0.0518004	0.0971499	0.0162153	0	0.211896	0	0	0.00199189	0.046	0.164491	1.02216
TCGA-DD-A4NH-01A-11R-A27V-07	0	0.000390128	0.0126129	0.0370293	0	0.108472	0	0.00843183	0.0913063	0	0.00801545	0.00301114	0	0.245207	0.025548	0	0.187102	0	0.027411	0	0	0.245463	0.083	0.123847	1.065
TCGA-CC-A7IE-01A-21R-A38B-07	0.0634697	0	0.0283123	0.190621	0	0.057042	0.0538405	0.110113	0.152083	0	0	0.0344485	0.0152637	0.154545	0.0530644	0.0453668	0.041361	0	0	0.000469305	0	0	0.078	0.128576	1.04932
TCGA-DD-A4NQ-01A-21R-A28V-07	0	0.00817185	0.00238202	0.066157	0	0.0756377	0.00272837	0	0.139887	0	0.0083206	0.0236915	0.0719073	0.223612	0.0901142	0.169135	0.00104509	0	0.0248768	0	0.0357455	0.056588	0.234	0.0482622	1.07659
TCGA-DD-A4NG-01A-11R-A27V-07	0.0110171	0	0.00602219	0.0697979	0	0.365398	0	0.0223434	0.119075	0	0	0.0413592	0	0.114178	0.0676456	0.126286	0.0266594	0	0.0254551	0	0	0.00476389	0.271	0.0407088	1.0945
TCGA-DD-AAW2-01A-11R-A41C-07	0.0316555	0	0.00808498	0.0603008	0	0.119267	0	0	0	0	0.00352935	0.164468	0.0395145	0.0729835	0.110607	0.112992	0.00784614	0	0.26341	0	0	0.00534129	0.472	0.00695884	1.1007
TCGA-DD-A73B-01A-12R-A32O-07	0.00418971	0	0	0.0116876	0	0.217323	0	0	0.0354418	0	0	0.155112	0.0365808	0.0933323	0.0128003	0.144831	0	0	0.269405	0	0	0.0192969	0.965	-0.0394091	1.11567
TCGA-DD-A4NI-01A-11R-A27V-07	0.0653869	0	0.0128349	0.214326	0	0.253496	0	0.034519	0.0707993	0	0	0.0105213	0.02667	0.00593263	0.118168	0.15443	0.0120189	0	0.0208969	0	0	0	0.112	0.0989673	1.06996
TCGA-MI-A75G-01A-11R-A32O-07	0.0308167	0	0.00483209	0.0485904	0	0.171635	0	0	0.0517577	0	0	0.0499365	0.0352026	0.108207	0.0803553	0.16258	0.00935269	0	0.246734	0	0	0	0.464	0.00793042	1.07944
TCGA-BC-A10X-01A-11R-A131-07	0.132849	0	0.0285873	0.101072	0	0.120016	0	0.0197923	0.0688607	0	0	0.0170805	0.0319524	0	0.0771002	0.285028	0.0272087	0	0.0747539	0	0	0.0156999	0.043	0.177291	1.00926
TCGA-CC-A3MC-01A-11R-A22L-07	0.0521003	0	0.000389794	0.0311505	0	0.202028	0	0.0100772	0.120721	0	0	0.05965	0	0.221225	0.0864279	0.134973	0.0261444	0	0.0468149	0	0	0.00829839	0.137	0.0791339	1.06205
TCGA-2Y-A9GV-01A-11R-A38B-07	0.0126206	0	0.038861	0.0547971	0	0.176193	0	0.0183836	0.0896868	0	0.00650359	0.0224294	0.00771038	0.040977	0.0570225	0.452231	0	0	0.0225833	0	0	0	0.183	0.0611152	1.07084
TCGA-DD-A73G-01A-22R-A32O-07	0.00425011	0	0.0335	0.0596965	0	0.0683477	0	0.00919026	0.174162	0	0	0.0513588	0.0117202	0	0.0240431	0.477148	0.0019434	0	0.0846404	0	0	0	0.286	0.0382561	1.07894
TCGA-CC-5260-01A-01R-A131-07	0.0181429	0	0.0163971	0.246844	0	0.0668656	0.00745237	0.0067809	0.114946	0	0	0.0705471	0.0194368	0.0647398	0.0364245	0.225639	0.0332214	0	0.0606299	0	0.0119327	0	0.132	0.0835482	1.05919
TCGA-CC-A7IK-01A-12R-A33R-07	0.0688683	0	0.0182765	0.0831498	0	0	0.0465179	0	0.0595083	0.0150048	0.147962	0.0268016	0.0339996	0.0445648	0.158602	0.25682	0.00618386	0	0.0151109	0.00386173	0.0147672	0	0.626	-0.00748974	1.10794
TCGA-DD-A4NL-01A-11R-A28V-07	0.0397936	0	0.00410523	0.085561	0	0.237897	0	0.00461709	0.0722536	0	0	0.0409537	0	0.0817974	0.0393378	0.331005	0.000806034	0	0.0618727	0	0	0	0.426	0.0142721	1.08558
TCGA-DD-A3A1-01A-11R-A213-07	0	0	0.00272664	0.0869004	0	0.150415	0	0.0242969	0.16792	0	0	0.0543747	0	0.132192	0.0332051	0.245274	0.000307334	0	0.0295495	0	0	0.0728389	0.364	0.0234039	1.09009
TCGA-G3-AAV2-01A-11R-A37K-07	0.0507022	0	0	0.0456916	0	0	0	0	0.0369314	0	0.101834	0.0357749	0.0160345	0.0408177	0.0398424	0.379472	0.0106993	0	0.2422	0	0	0	0.508	0.00309336	1.09222
TCGA-BC-A216-01A-11R-A155-07	0.135926	0	0.0426313	0.456136	0	0	0.0992181	0.0592084	0.0639916	0	0	0.0109075	0.00800974	0	0.0635476	0.0323084	0.00129715	0	0.0148386	0	0	0.0119792	0.045	0.167442	1.0562
TCGA-DD-A4NV-01A-11R-A311-07	0.00965305	0	0.0133869	0.101392	0	0.258593	0	0.0121584	0.0714416	0	0.0524777	0	0.0394221	0.0915127	0.0831174	0.219782	0.0153686	0	0.0260939	0	0	0.00560099	0.309	0.032899	1.07963
TCGA-ED-A627-01A-12R-A311-07	0.0476699	0	0.0490642	0.235619	0	0.236933	0	0.0330814	0.00621366	0	0	0.058084	0.0215035	0.0296857	0.118545	0.113336	0.0185694	0	0	0.0217585	0	0.00993685	0.076	0.130808	1.05404
TCGA-RC-A7S9-01A-11R-A33R-07	0.0357184	0	0.0609095	0.10348	0	0.154412	0.00926617	0.0645147	0.107309	0	0	0.07498	0.0156138	0.0401759	0.149504	0.0924774	0.0461171	0	0.0446247	0	0	0.000897076	0.284	0.0388918	1.08561
TCGA-DD-AADD-01A-11R-A41C-07	0.0308319	0	0.0161998	0.257948	0	0.02889	0.00216348	0.0683455	0.0589449	0	0	0.0514943	0.00919825	0.0610503	0.10797	0.217325	0.0266368	0	0.0630008	0	0	0	0.383	0.0196287	1.08668
TCGA-BC-A10W-01A-11R-A131-07	0	0.00200762	0.00564279	0.0792107	0	0.0708614	0	0.0487515	0.0753232	0	0	0.0279655	0.0512798	0.113257	0.126871	0.22675	0.131359	0	0.0381135	0	0	0.00260611	0.372	0.0214896	1.08176
TCGA-BC-A3KG-01A-11R-A213-07	0.0254728	0	0.0239321	0.144385	0	0.289255	0.00385962	0.0475189	0.0681993	0	0	0.0382219	0.0616738	0.091428	0.0857416	0.0782919	0.0191435	0	0.00586882	0	0	0.0170076	0.762	-0.018248	1.11477
TCGA-DD-AACN-01A-11R-A41C-07	0.0962579	0	0.077893	0.139691	0	0.236264	0	0.0367835	0.041818	0	0	0.0576684	0.0253516	0.00897528	0.104123	0.0822782	0.0552306	0	0.0376642	0	0	0	0.024	0.21466	1.00578
TCGA-G3-AAV6-01A-21R-A37K-07	0.0278916	0	0.00625994	0.140696	0	0.191031	0	0.0196351	0.126141	0	0	0.0415216	0.00419051	0.275668	0.0237448	0.0765395	0.0156095	0	0.0510724	0	0	0	0.407	0.016971	1.1008
TCGA-DD-AAVZ-01A-11R-A41C-07	0.054188	0	0.0119127	0.0748302	0	0.387039	0	0.0121785	0.0542617	0	0.0333072	0.0173884	0.0390684	0.0625868	0.0400696	0.0953186	0.0302709	0	0.0799489	0	0	0.00763096	0.678	-0.011907	1.10165
TCGA-CC-A9FU-01A-11R-A37K-07	0.00878653	9.15784e-05	0.0809256	0.103211	0	0.105649	0	0.0707845	0.218183	0	0	0.0429289	0.000552183	0.128221	0.0857545	0.0481725	0.0668798	0	0.0398604	0	0	0	0.091	0.116653	1.04963
TCGA-DD-AACE-01A-11R-A41C-07	0.089413	0	0.104284	0.094203	0	0.164842	0	0.0338297	0.113887	0	0	0.0397535	0.0196957	0.0655752	0.12791	0.102201	0.0294644	0	0.0101685	0	0	0.00477338	0.034	0.189324	1.01652
TCGA-BC-A3KF-01A-11R-A213-07	0.00377667	0	0.0016374	0.0617325	0	0.312143	0	0	0.0774829	0	0	0.0380961	0.0305904	0.0393017	0.101001	0.12418	0.0417496	0	0.164672	0	0	0.00363618	0.461	0.00834591	1.08738
TCGA-ZS-A9CD-01A-11R-A37K-07	0.0162352	0	0.00636741	0.0506253	0	0.232926	0	0	0.112387	0	0	0.0455625	0.0242026	0.120681	0.117097	0.152016	0.0307803	0	0.0454442	0	0.0112943	0.0343809	0.166	0.0687302	1.06375
TCGA-DD-AADY-01A-11R-A41C-07	0.0451104	0	0.000963685	0.0667857	0	0.307473	0	0.0111019	0.0864525	0	0.0503672	0.00373125	0.0131399	0	0.150002	0.21416	0.0264208	0	0.0242923	0	0	0	0.616	-0.00688366	1.10962
TCGA-2Y-A9H4-01A-11R-A38B-07	0.00127663	0.00503655	0.00630399	0.10923	0	0.103118	0	0.00294062	0.231764	0.0184851	0.0144352	0.0493572	0	0	0.0663373	0.20077	0.140017	0	0.0509281	0	0	0	0.404	0.0176772	1.08786
TCGA-WX-AA47-01A-11R-A39D-07	0.0935701	0	0.0977779	0	0	0.150904	0	0.0196231	0.100356	0	0.142117	0	0.00391273	0.281037	0.0264126	0	0	0.00459204	0.0747796	0	0	0.00491772	0.175	0.0638492	1.0669
TCGA-G3-A5SJ-01A-11R-A27V-07	0	0.0172433	0.065469	0.136694	0	0.181511	0.0198914	0.0829872	0.097843	0	0	0.00698806	0	0.101587	0.0644311	0.0960545	0.083806	0	0.0139582	0	0	0.0315358	0.084	0.122976	1.0412
TCGA-YA-A8S7-01A-11R-A37K-07	0	0.0106317	0.0138062	0.0324737	0	0.107948	0.00381133	0.0106741	0.0562639	0	0.0285907	0	0.235277	0.0740687	0.0426338	0.354927	0	0	0.0257008	0	0	0.0031933	0.145	0.0738817	1.06518
TCGA-FV-A495-01A-11R-A266-07	0.0441188	0	0.0388644	0.0878447	0	0.170219	0	0.0414164	0.111523	0	0	0.114656	0.0287666	0.0324005	0.0732336	0.104515	0.0342692	0	0.108628	0	0	0.00954565	0.085	0.121217	1.04172
TCGA-DD-A4NP-01A-11R-A28V-07	0.0535112	0	0.0396839	0.0720341	0	0.0676518	0	0.0132415	0.0309677	0	0.05369	0.0518657	0.0207584	0	0.0241525	0.253996	0	0	0.306148	0	0	0.0122997	0.495	0.00459158	1.08555
TCGA-MI-A75I-01A-11R-A32O-07	0	0	0.0114075	0.157646	0	0.0766608	0	0.0388812	0.186313	0	0	0.0715721	0.0036954	0.140931	0.0737222	0.142338	0.0283354	0	0.0568188	0	0	0.0116786	0.213	0.0525863	1.07822
TCGA-DD-A3A5-01A-11R-A22L-07	0.0188081	0	0.00252395	0.37275	0	0.0656379	0	0.0154478	0.124284	0	0	0.0996587	0.0476342	0	0.0385394	0.150135	0.0112675	0	0.0533137	0	0	0	0.644	-0.00886426	1.13539
TCGA-DD-AACY-01A-11R-A41C-07	0.000749464	0	0.0139438	0.207394	0	0.171573	0	0.0801474	0.116562	0	0	0.0960574	0	0.0196418	0.0519381	0.19019	0.0364024	0	0	0.0154006	0	0	0.736	-0.0168207	1.13137
TCGA-CC-A5UC-01A-11R-A28V-07	0.0514285	0	0.0613262	0.0615635	0	0.0614055	0.00432511	0.0239301	0.148504	0	0	0.0395503	0	0.209146	0.097253	0.147109	0.0478229	0	0.0429041	0	0	0.00373205	0.05	0.157969	1.02348
TCGA-CC-A8HV-01A-11R-A36F-07	0.0470302	0	0.0482136	0.106292	0	0.181904	0	0.0630346	0.190604	0	0	0.0678073	0.00960667	0.0711538	0.0503206	0.0382791	0.0810623	0	0.0446921	0	0	0	0.559	-0.00250748	1.10649
TCGA-BC-A5W4-01A-11R-A28V-07	0.00659429	0.00580996	0.00919757	0	0	0.138404	0	0.127929	0.0482053	0.0566059	0	0.0870289	0.0142548	0.07179	0.0510262	0.292302	0	0.0509126	0.0399395	0	0	0	0.535	-0.000170365	1.09154
TCGA-RC-A7SF-01A-11R-A352-07	0.038824	0	0.0209215	0.138255	0	0.168018	0	0.0438732	0.132521	0	0	0.0900933	0.00701028	0.151298	0.155442	0.00789587	0.00916288	0	0.0313022	0	0.00384614	0.00153727	0.182	0.0615754	1.09414
TCGA-RC-A6M4-01A-11R-A32O-07	0	0.00300574	0.0311376	0.0725569	0	0.0318546	0	0.00281608	0.0738357	0	0	0.115011	0.0285038	0.123504	0.0765126	0.21383	0.0184339	0	0.200959	0	0.00664853	0.00139092	0.371	0.0217384	1.078
TCGA-ED-A7XO-01A-11R-A352-07	0.152992	0	0.224956	0.0941331	0	0.200639	0	0	0.0406035	0	0	0.0399753	0.0201477	0	0.0524446	0.0452223	0	0	0	0.0996673	0.00427075	0.0249484	0.001	0.453199	0.892722
