# Supplementary material for: Clinical neutrophil-associated genes as reliable predictors of hepatocellular carcinoma
Source: Front Genet. 2022 Oct 6;13:989779. doi: 10.3389/fgene.2022.989779 (PMC9582652; doi:10.3389/fgene.2022.989779)
Supplement: Supplementary file 7 [file Table8.XLS]

id	futime	fustat	PDLIM3	KLF2	ROR2	PGF	EFNB1	PDZD4	PLN	PCDH17	DOK5	riskScore	risk
TCGA-G3-A25X	4.87397260273973	0	4.642447	5.753127	2.27919	5.496995	6.219459	3.366167	3.54691	3.585366	2.208461	1.97494442386196	high
TCGA-DD-AADS	1.2986301369863	0	2.277836	4.526423	1.578823	2.066629	3.42541	1.808876	1.710557	2.330762	2.595864	0.334902804024494	low
TCGA-G3-AAV3	1.12876712328767	0	3.424006	4.991718	2.017129	3.426355	5.216752	2.32081	2.287822	2.712435	1.992726	1.14671987669731	high
TCGA-T1-A6J8	0.063013698630137	0	2.824401	4.736078	2.092813	2.767199	5.310358	2.319938	1.957907	2.936227	2.568121	0.751299859979656	low
TCGA-2Y-A9GU	5.31232876712329	0	1.895498	4.193256	1.518416	2.736048	4.021732	2.025872	2.543022	3.583627	2.142818	0.662106804584311	low
TCGA-2Y-A9HB	0.712328767123288	0	2.408579	5.664551	2.039124	3.47369	4.607141	2.59116	2.213033	3.124932	3.078164	0.37162076684853	low
TCGA-DD-A73E	0.120547945205479	0	1.909705	4.588299	1.638268	2.695606	4.691762	1.783645	1.916245	3.190844	1.812392	0.973926435775208	high
TCGA-UB-A7MB	1.64657534246575	0	2.937798	4.312074	1.57438	2.818383	5.259357	1.789245	1.575813	2.496653	6.084162	0.218513006220569	low
TCGA-DD-A73A	1.99452054794521	0	1.96292	5.016776	1.706045	2.244298	5.063523	2.216391	1.854515	3.035209	2.731504	0.358455471698892	low
TCGA-DD-AAEG	1.96986301369863	0	2.677747	5.833855	2.095248	2.964831	5.521989	3.072568	2.290256	2.805622	2.410299	0.314361856229494	low
TCGA-ED-A8O6	0.153424657534247	1	3.118456	4.193004	1.955101	3.80167	5.179458	2.354541	2.501346	3.008467	1.861342	1.8821987261628	high
TCGA-G3-AAV7	0.989041095890411	0	4.091614	4.525547	5.432578	3.870047	7.380697	2.462839	2.399707	3.336832	4.066299	3.12729906278765	high
TCGA-CC-A7IJ	1.04657534246575	0	5.242074	6.276468	5.210503	4.953343	5.468891	4.31993	3.481409	3.691888	3.625534	0.824905708630711	low
TCGA-2Y-A9H9	1.90958904109589	0	2.792774	4.21666	1.694822	2.638002	4.158084	1.825193	2.221641	3.042436	2.525534	0.760396853936547	low
TCGA-CC-5261	0.265753424657534	1	4.441666	6.872008	4.615764	4.853575	6.374141	3.845989	3.672608	5.164142	4.289718	0.72631719211396	low
TCGA-RC-A7SH	1.28219178082192	0	2.735124	4.792749	1.787198	4.18894	4.985397	2.288348	2.403453	2.471126	1.72355	1.40354872850893	high
TCGA-DD-A1EI	0.501369863013699	0	3.555968	5.839571	2.735422	4.223322	6.182212	3.056983	3.396749	4.417449	3.517921	0.702408837677129	low
TCGA-G3-A3CJ	1.62739726027397	0	2.279304	3.799419	1.583162	3.433534	3.642312	1.625287	1.701706	2.776054	1.861473	1.85040946790132	high
TCGA-GJ-A9DB	0.183561643835616	1	3.534272	5.063745	2.599533	3.778035	5.397668	2.739155	3.58169	4.074709	2.713235	0.874912671296591	low
TCGA-ED-A7PY	1.06849315068493	0	1.974011	4.493054	1.75594	2.283941	4.519846	2.330271	1.894253	2.754709	1.899963	0.516110442912073	low
TCGA-K7-A5RG	1.42191780821918	0	3.215657	5.628567	1.987946	3.053395	4.864968	2.332964	2.16754	3.898861	3.077049	0.610536543355897	low
TCGA-G3-A7M5	1.22465753424658	0	1.896219	3.205889	1.532812	2.037157	4.113914	2.093218	1.977709	2.472542	1.904752	0.656940624584118	low
TCGA-DD-AADN	2.46027397260274	0	3.064099	3.958047	1.496268	2.684165	3.002309	1.688571	1.521477	1.94093	1.56249	1.10887388688285	high
TCGA-CC-A8HS	0.821917808219178	1	2.396889	4.67883	2.17957	4.439939	5.142575	2.354406	2.744867	3.803139	1.775522	2.2849988573543	high
TCGA-WQ-AB4B	1.08219178082192	0	2.717106	5.304309	2.078745	3.383966	4.809061	2.457354	2.433178	3.271857	2.027576	0.787649379147947	low
TCGA-FV-A23B	5.07397260273973	1	2.036939	4.528265	1.626775	2.711227	4.39058	1.812355	2.119892	4.354937	2.121272	1.17830930265712	high
TCGA-FV-A3R3	1.0027397260274	1	3.556546	5.470809	3.344794	4.102498	5.37726	3.238145	2.035858	4.614466	3.23852	1.5960797532127	high
TCGA-G3-AAV0	1.3041095890411	0	2.17491	5.16795	1.761684	2.303357	4.322614	2.58341	1.932581	2.331871	1.900794	0.294917963389313	low
TCGA-5C-A9VG	0.898630136986301	0	4.229314	6.749081	2.482793	3.995254	4.901267	3.261886	3.900866	3.607381	2.857013	0.269968985448161	low
TCGA-BC-4072	4.08219178082192	1	4.108136	4.6583	2.240295	3.995406	5.061916	2.423645	2.297258	4.41618	2.453609	3.25137987572841	high
TCGA-DD-AAVV	6.72602739726027	0	3.698028	6.155247	2.574373	4.001809	6.48765	3.228562	3.619811	3.82366	3.590355	0.371679917169741	low
TCGA-DD-AADB	3.4027397260274	0	2.618585	4.541334	1.602777	3.552818	4.719565	1.835901	1.619532	3.543362	2.164364	2.11616843493282	high
TCGA-DD-AAVQ	7.47397260273973	0	2.740591	6.573968	2.375335	3.940234	4.598663	3.255025	2.308986	2.649638	2.564497	0.282133003314427	low
TCGA-CC-5258	0.353424657534247	1	2.579826	4.351955	1.973032	3.75678	5.565919	1.870795	1.953851	4.322029	2.547709	3.06748466472844	high
TCGA-EP-A3JL	0.83013698630137	0	3.011417	5.793679	2.195878	3.381159	5.349046	2.403659	2.847865	2.860961	2.747005	0.413126385471653	low
TCGA-DD-A73C	1.92054794520548	0	2.115403	5.793147	1.953678	2.972072	4.869078	2.966084	2.231696	4.425284	2.598324	0.419709466154261	low
TCGA-G3-AAV1	0.983561643835616	1	4.376809	4.506178	1.799379	3.679487	4.371681	1.682049	1.994162	3.499601	2.121876	3.44609808650987	high
TCGA-DD-AAEE	2.21917808219178	0	2.670671	5.128785	1.638008	2.675955	4.906537	2.082792	1.815179	3.248794	2.342699	0.717813347665756	low
TCGA-G3-A25T	4.25479452054795	0	3.662845	5.980706	2.060199	4.562377	6.272662	4.980938	1.764073	3.682348	2.213629	0.815095259279187	low
TCGA-LG-A9QC	1.16438356164384	0	2.633359	4.077953	1.750175	3.130716	5.335706	1.988114	2.147502	2.947046	1.790927	1.663251063947	high
TCGA-ED-A82E	1.11780821917808	0	3.507669	5.667592	2.426551	3.788047	5.398012	5.039557	1.788638	3.5824	2.288341	0.478964483464251	low
TCGA-DD-AACF	1	1	1.937866	4.258385	1.537389	3.183817	4.493009	1.926748	1.678002	2.847955	2.02688	1.15503401692791	high
TCGA-QA-A7B7	0.257534246575342	0	2.026279	3.888919	1.762758	2.736549	5.020981	1.914216	1.540762	3.362052	1.809179	1.82148861066726	high
TCGA-DD-AAC9	0.950684931506849	0	2.914711	5.130096	2.352456	3.425667	4.458126	2.834028	2.500441	3.293973	3.27131	0.418110882162033	low
TCGA-DD-AAE6	0.386301369863014	0	1.62345	3.047861	1.521042	2.154637	3.868812	1.598424	1.521477	2.044133	1.528344	1.05612434983703	high
TCGA-DD-A3A2	5.83835616438356	1	1.88507	4.082942	1.574221	1.789883	3.523283	2.170261	1.873367	2.483859	1.806575	0.373686476183442	low
TCGA-DD-A39Y	0.468493150684932	1	4.38846	3.383944	1.692774	3.440728	4.902649	1.877782	1.64693	2.486583	1.716125	4.71155543254662	high
TCGA-BC-A112	0.419178082191781	1	4.69448	5.220822	2.585636	3.879336	6.996175	2.517318	3.199106	4.425652	2.638834	2.59361224303506	high
TCGA-ZP-A9CZ	1.93424657534247	0	2.610147	5.652613	2.121417	3.430427	5.027593	2.568092	2.788135	3.448126	2.698368	0.445875382406373	low
TCGA-CC-A3MB	0.863013698630137	1	4.096095	3.742134	1.766166	3.099076	6.020866	2.073481	1.559813	3.748304	1.647313	6.02714030210889	high
TCGA-DD-AAE1	1.51232876712329	0	1.791704	4.113377	1.508085	2.783104	4.369548	1.826781	1.551309	2.942971	1.701692	1.22988000104289	high
TCGA-EP-A3RK	0.994520547945206	0	2.705954	5.385168	2.006765	3.472827	5.508279	2.296426	1.921022	3.24486	2.573331	0.945987030969516	low
TCGA-G3-A3CG	1.84383561643836	0	2.543912	4.306286	2.218391	3.470377	4.801751	2.430379	2.04826	3.733562	2.420702	1.49394826972506	high
TCGA-DD-AA3A	1.12328767123288	1	3.572141	6.846355	2.17951	4.380196	6.850706	3.301698	1.706906	3.40857	1.871486	1.41951188185966	high
TCGA-BC-4073	2.32602739726027	0	3.299034	4.608988	2.403298	3.236711	5.778993	2.312881	2.835407	5.039081	2.406478	2.18229128402733	high
TCGA-DD-AACK	0.0246575342465753	0	3.971214	4.044842	1.624429	3.526454	4.864701	1.764121	1.864149	3.777683	2.32357	3.73321125359288	high
TCGA-XR-A8TE	2.53424657534247	0	3.716593	5.473837	4.13181	3.529482	4.932773	2.583857	1.989421	2.764794	2.435752	1.38911876820316	high
TCGA-G3-A25V	2.35616438356164	0	3.304205	5.50262	2.603677	3.347144	5.301875	3.187294	2.277303	3.802179	3.019274	0.601857874310718	low
TCGA-DD-A4NA	2.76164383561644	0	3.396657	5.390768	2.227061	3.054217	5.631514	2.983506	2.527164	5.041327	2.968239	0.861674907046165	low
TCGA-DD-AAD3	3.54794520547945	0	3.330032	4.914318	2.996472	3.449595	5.564007	2.999698	2.371845	3.807513	3.087141	0.973317904627206	high
TCGA-DD-A118	9.41643835616438	0	2.880184	4.862695	1.81894	3.863262	4.647566	3.264346	1.857927	5.355103	4.933424	0.584912675723931	low
TCGA-CC-A9FV	0.003	0	5.622778	8.098934	2.339238	5.68942	5.453689	5.043844	9.148646	3.402527	5.342683	0.0066269887227051	low
TCGA-ED-A459	2.49315068493151	0	2.909929	4.308885	1.648683	3.274413	6.599575	2.055004	1.982625	2.8755	1.787901	2.24356046742647	high
TCGA-RC-A7SB	1.61095890410959	0	2.161016	4.273406	1.605324	2.432367	4.671223	1.891011	2.448457	2.469168	2.559098	0.413027309671106	low
TCGA-WQ-A9G7	0.0821917808219178	0	2.605118	5.400985	1.739432	3.023521	4.451324	3.097441	1.6029	2.726419	1.817222	0.497597980694729	low
TCGA-DD-AAEA	1.57534246575342	0	2.148836	4.159382	1.560495	2.869815	3.813391	1.803097	1.677848	2.256992	1.985498	0.82896994594507	low
TCGA-G3-A7M7	0.989041095890411	0	2.58869	4.304606	1.878232	2.965095	4.732092	2.299764	1.785876	3.155014	2.601889	0.935624417916774	low
TCGA-BC-A10T	2.29315068493151	1	3.721787	5.041214	2.442199	3.792478	4.598094	2.543012	2.440475	4.408995	3.276261	1.26636151409436	high
TCGA-DD-AADP	1.25479452054795	0	2.748115	5.191461	2.104238	3.363269	4.925815	2.388616	2.344984	3.637768	2.359	0.898849906655856	low
TCGA-DD-AACT	4.27945205479452	0	3.018203	4.535293	2.406471	2.285358	4.335041	2.87057	1.739618	2.524549	2.430165	0.456849857496694	low
TCGA-UB-A7MA	2.32328767123288	0	4.381494	4.904462	4.248497	4.508077	5.531909	3.04222	2.414391	3.914513	2.124493	4.93997485816275	high
TCGA-DD-A73D	1.8986301369863	0	1.6152202	3.5401297	1.4880805	1.7372449	3.4669877	1.5417852	1.5841641	2.4056135	1.528033	0.709782852468739	low
TCGA-DD-A4NB	2.70958904109589	0	4.610299	6.809987	4.278814	4.560125	5.911748	3.184496	4.206971	4.748845	4.301	0.522170544158031	low
TCGA-2Y-A9GT	4.44931506849315	1	2.442034	4.902953	1.991955	2.527147	5.033086	2.933048	2.793414	3.389172	2.04901	0.381898183881106	low
TCGA-DD-AADL	1.74246575342466	0	1.987135	3.796318	1.640581	2.789557	4.42997	2.053384	1.785955	3.078462	1.83517	1.24014536797995	high
TCGA-DD-A1EG	3.75890410958904	1	3.533949	4.812778	2.617195	3.719781	5.115804	2.212142	2.365547	3.812391	2.559452	1.99483364237355	high
TCGA-DD-A4ND	7.52328767123288	0	4.567573	5.602595	3.200568	3.919052	5.214225	3.260753	4.372457	4.529408	3.501411	0.49544861119971	low
TCGA-2Y-A9H6	0.978082191780822	0	2.956063	5.826705	2.896938	3.83909	5.132128	4.195745	2.217431	3.492695	3.052638	0.350633336550808	low
TCGA-DD-AAW1	5.44931506849315	0	5.195177	4.360002	1.602582	1.807947	5.153465	1.796268	2.774559	2.750099	2.215495	0.887539923756659	low
TCGA-DD-A1EA	6.61643835616438	0	3.6833336	4.8658101	1.5502274	2.3850189	4.7861024	1.73462	1.709727	3.3065178	2.1789892	1.21630856930804	high
TCGA-ED-A66Y	0.810958904109589	1	2.701287	4.622109	5.256832	4.267272	6.010962	2.41463	1.662611	3.26743	2.176177	6.14187101481727	high
TCGA-DD-AACH	0.534246575342466	1	4.784176	4.970848	1.963087	4.049616	7.153284	2.089943	2.381499	3.972532	1.924863	6.17260353702357	high
TCGA-XR-A8TC	3.66849315068493	0	2.576729	4.541841	1.87445	2.733202	5.100626	2.363291	2.213069	3.356318	2.372528	0.757126122647329	low
TCGA-DD-A3A4	1.67671232876712	1	2.22052	4.198792	1.525333	2.193412	4.744961	1.7091	1.698383	2.947486	4.742476	0.255007914490639	low
TCGA-DD-A11A	0.216438356164384	0	2.243962	4.554521	1.603989	2.818301	4.425127	1.953308	1.93759	3.019806	1.841231	0.926624660411562	low
TCGA-DD-AADF	0.315068493150685	1	2.261652	4.01113	1.548978	2.194026	4.144419	1.53035	1.778459	2.350597	1.792511	0.829274192754971	low
TCGA-ZP-A9D0	2.98904109589041	0	2.095752	5.031252	2.118062	2.135838	4.257243	2.379663	2.064633	3.246434	2.593379	0.316910703231164	low
TCGA-UB-AA0V	0.86027397260274	0	3.921229	5.812114	2.482409	2.584157	5.503666	3.307985	3.412408	4.280933	2.501111	0.354812709593157	low
TCGA-MR-A520	0.627397260273973	0	1.870727	3.916764	1.7149	1.969766	3.692456	2.276263	1.830505	2.360195	1.750356	0.447145447105008	low
TCGA-RC-A6M5	0.0410958904109589	0	3.657294	6.169546	3.638749	3.8517	5.658841	3.032254	2.995248	4.263133	3.752312	0.58876250765501	low
TCGA-EP-A2KA	1.71780821917808	1	2.977177	5.381074	1.597495	3.100568	5.522085	2.086398	1.521477	2.710546	1.752624	1.22184278595501	high
TCGA-DD-AAE7	1.76438356164384	0	2.665317	5.708654	1.971548	3.207275	4.956161	2.903535	2.983733	2.84083	2.278371	0.279639754407525	low
TCGA-DD-AAE4	1.66575342465753	0	2.43214	5.850156	1.796361	2.729178	4.284984	2.19294	2.406608	3.41084	2.425619	0.341254607271602	low
TCGA-DD-A4NF	2.58082191780822	0	1.771746	5.003793	1.527067	2.958539	5.069314	2.009478	1.826311	3.65572	2.594287	0.729227830515748	low
TCGA-BW-A5NP	0.003	0	2.477974	4.190532	4.323929	3.461998	4.592438	2.199003	2.212337	3.605281	1.880996	3.05660155630856	high
TCGA-RC-A6M3	0.003	0	2.817302	6.687957	1.784768	3.710448	5.12726	2.023588	1.562561	2.625428	1.658703	0.91704336168398	low
TCGA-DD-AACP	1.13698630136986	0	2.030719	3.996262	2.483933	2.668464	4.44521	2.09881	1.667092	2.846546	1.873105	1.22473016026341	high
TCGA-DD-AAE0	1.52054794520548	0	3.913153	5.100234	2.381412	5.662658	4.916893	3.445364	2.126749	3.301329	2.318756	2.92260179415031	high
TCGA-BC-A8YO	1.53972602739726	0	4.353467	4.16036	1.544581	2.712143	6.890895	1.749176	1.547866	3.519589	1.803735	4.97612290926126	high
TCGA-DD-A3A9	2.55068493150685	1	3.908738	7.068812	2.53241	5.150311	5.576607	3.702623	2.82573	4.19903	2.939961	0.735849614673258	low
TCGA-CC-A7II	1.09315068493151	0	4.045833	4.131698	2.849048	5.298833	5.450061	2.411125	1.801524	3.070453	2.124504	9.12735260571946	high
TCGA-DD-AAD1	1.54520547945205	0	4.473911	6.831965	3.808956	4.418915	5.821727	4.17558	4.531282	3.877178	3.571693	0.21643285054133	low
TCGA-XR-A8TF	1.8986301369863	1	1.872816	3.889647	1.565878	2.830424	4.094315	1.833706	1.772893	2.56347	1.668293	1.08659391203841	high
TCGA-G3-A6UC	1.83835616438356	0	2.7362564	4.3301848	1.5151354	1.7326841	4.2831626	1.978305	1.7059519	2.8392409	1.890729	0.622731775094767	low
TCGA-DD-A1ED	6.3041095890411	0	2.441699	5.425888	1.775762	2.210793	4.43278	2.46555	2.512006	3.253555	1.962901	0.308019937152518	low
TCGA-CC-5262	0.282191780821918	1	4.065103	6.33569	2.885081	4.403267	4.918409	2.591017	3.655122	3.814088	3.126202	0.631751078412285	low
TCGA-ZS-A9CF	6.60821917808219	0	1.87127	4.924172	1.597938	2.801429	4.955301	1.874751	1.919119	3.789632	2.295855	0.876131872247468	low
TCGA-FV-A3I1	0.676712328767123	1	4.20477	5.763749	2.722702	3.516187	6.082251	2.658828	2.05168	4.025067	2.532811	1.80427452726221	high
TCGA-DD-AAW0	5.52054794520548	0	3.580343	5.461245	2.888312	3.261793	5.729949	3.096487	2.313214	3.471714	2.899914	0.708210800907035	low
TCGA-DD-AAD8	3.33972602739726	0	3.140931	4.629743	1.974732	3.354035	4.794271	1.905528	2.333694	2.611287	2.099644	1.1937038495452	high
TCGA-ZP-A9D4	1.08219178082192	0	1.757916	4.502447	1.600731	1.841324	5.147868	1.792155	2.001323	2.701836	2.619312	0.359964871087623	low
TCGA-RC-A7SK	1.29315068493151	0	2.85711	4.240947	1.903225	2.883634	4.770386	2.375084	1.797402	3.026812	2.043069	1.19367639672266	high
TCGA-DD-AAC8	0.0438356164383562	1	4.017761	4.633697	1.535318	3.412608	4.896612	1.682915	1.70844	2.976825	1.720113	2.98634239904621	high
TCGA-GJ-A3OU	2.40821917808219	0	4.004582	6.47038	3.36479	4.50904	5.926024	3.29674	3.373195	4.346599	4.013477	0.54631215603809	low
TCGA-KR-A7K8	2.48219178082192	0	3.574575	5.369585	1.681217	4.178524	4.537921	2.286386	3.143963	2.45823	2.050466	0.757240820734932	low
TCGA-CC-A1HT	0.276712328767123	1	4.921502	5.90851	2.390396	4.058833	6.623989	1.919283	3.09158	4.014247	2.290362	2.88312966674466	high
TCGA-BC-A69H	1.21643835616438	0	2.852873	3.344115	2.732087	4.57769	5.366256	2.028928	1.846742	3.163103	2.076101	7.29404746658722	high
TCGA-DD-AAVR	6.88493150684932	0	3.843055	6.58505	2.600894	3.807441	4.949202	3.168772	3.051772	4.041742	3.186587	0.378456957412776	low
TCGA-DD-AAE3	1.55068493150685	0	4.272147	4.585204	1.747345	3.6724	4.145964	2.280551	2.130929	3.550623	2.544046	1.77833214254347	high
TCGA-DD-A4NN	2.46301369863014	1	3.306409	5.0291	2.243664	4.578925	5.012784	2.589747	2.34811	4.510681	2.716946	2.46282063746313	high
TCGA-DD-AACC	4.61643835616438	1	2.820931	5.671181	2.286146	2.946214	4.879956	2.654776	2.151313	3.09081	2.371659	0.477283546526706	low
TCGA-DD-AADI	2.97260273972603	0	3.186625	6.48523	2.628564	3.857924	5.021836	3.621	2.329804	3.476547	2.929361	0.348437567611343	low
TCGA-DD-AAEB	1.30958904109589	0	2.034596	5.0635	1.663021	3.358073	4.11149	2.097281	1.636414	2.54041	2.049763	0.729842923618955	low
TCGA-2Y-A9H1	3.36712328767123	1	2.563938	4.305957	1.545019	3.238645	4.512568	2.106394	1.573983	2.714203	1.940893	1.34018900564609	high
TCGA-DD-AACB	6.36712328767123	0	2.29763	4.836234	1.685864	3.670493	5.018933	1.915074	2.088056	2.561236	1.869242	1.20495923826727	high
TCGA-WX-AA46	2.07123287671233	0	2.884483	4.967761	1.994402	2.125192	3.789532	2.986136	2.549261	2.683477	1.727729	0.259975320212338	low
TCGA-DD-A1EJ	2.75342465753425	1	1.930482	3.140663	1.600693	2.784046	5.889786	1.54326	1.602318	3.28367	1.624458	3.54088426156536	high
TCGA-EP-A2KB	1.63287671232877	1	1.977616	3.542539	1.495068	2.750642	4.057185	1.666432	1.855482	2.954629	1.575866	1.53604160993775	high
TCGA-ED-A66X	1.11232876712329	0	4.478294	5.549327	3.454792	4.867996	5.210283	3.220956	3.651803	4.267388	3.335141	1.23009886810244	high
TCGA-DD-AACW	3.9013698630137	0	1.695645	4.110061	1.505933	2.008194	4.859464	1.909123	1.576485	2.540612	2.288492	0.535581754554882	low
TCGA-NI-A4U2	4.90684931506849	1	2.15158	4.148813	1.717472	2.799433	4.144672	1.841571	1.852357	3.478531	2.223583	1.1294452217768	high
TCGA-ED-A97K	0.0164383561643836	0	4.134339	6.240139	2.948401	3.715638	6.403681	3.285987	2.577759	4.721758	3.858351	0.723925981499721	low
TCGA-G3-A3CK	1.6027397260274	0	2.301345	3.982641	1.623809	2.183198	4.065313	1.786149	2.167463	2.945163	1.987012	0.709000039697815	low
TCGA-DD-AADW	1.60821917808219	0	3.598588	6.194914	2.470318	4.376916	5.050233	2.998416	3.220052	4.44409	2.664885	0.839124287224966	low
TCGA-DD-AAVP	7.53972602739726	0	2.335518	6.544013	2.445188	3.140792	4.88354	2.945809	1.861531	3.008252	2.618876	0.280355283383747	low
TCGA-DD-A39W	2.26575342465753	1	1.816099	4.496256	2.52175	2.331248	4.567137	1.900144	1.75254	2.863999	1.508555	1.0042892592758	high
TCGA-DD-A4NR	0.0246575342465753	1	3.659144	5.110982	2.855445	4.300462	5.130828	2.408241	2.642508	3.646757	2.697336	1.86826417280332	high
TCGA-DD-AACU	4.29315068493151	0	2.894985	5.007718	2.335321	2.976274	5.714875	2.769171	2.073416	3.67078	2.798555	0.782979731043556	low
TCGA-KR-A7K7	2.60547945205479	0	2.991018	4.941396	1.593929	3.087551	4.535294	1.99472	1.563605	2.428019	1.745629	1.12832875029094	high
TCGA-DD-AACQ	1.18356164383562	1	1.980701	4.273084	1.655607	2.479235	5.268372	1.649558	1.702099	4.235998	1.759016	2.02341502020591	high
TCGA-DD-A11B	0.0383561643835616	1	1.901144	4.245534	1.83587	1.721942	4.251034	1.996373	2.02921	3.069527	2.541178	0.369787026260223	low
TCGA-DD-A4NS	6.72876712328767	1	5.378997	7.014395	3.529499	4.161672	6.09298	4.293619	4.123228	4.191282	3.902345	0.245749772941625	low
TCGA-DD-A1EH	4.0958904109589	0	3.249504	5.44385	2.401301	4.066274	4.430073	2.487361	2.58621	4.427386	2.11305	1.70995464945094	high
TCGA-DD-AAW3	4.47397260273973	0	4.398176	4.730137	1.776843	1.976246	3.901278	1.999677	2.134085	2.746372	2.314728	0.621315694697111	low
TCGA-DD-AADA	3.37808219178082	0	3.09391	5.653469	2.236192	2.751582	4.737934	2.904688	1.844107	2.959221	2.814479	0.35584403913661	low
TCGA-UB-A7MF	0.586301369863014	1	2.142622	4.920616	1.833999	2.898216	5.083921	2.529179	1.701305	2.864943	1.843877	0.759553439381345	low
TCGA-DD-A119	0.610958904109589	1	2.821644	5.36186	2.127647	3.834469	4.599413	2.454861	2.577737	3.38455	2.451186	0.790968025074633	low
TCGA-2Y-A9H8	1.73424657534247	1	2.231373	3.845349	1.790063	3.346036	5.724193	2.267747	2.198548	2.5273	1.872139	1.40294956301245	high
TCGA-K7-A6G5	1.4027397260274	0	2.390161	4.806053	2.21401	2.85149	5.005121	2.065587	1.838277	3.096335	2.264908	0.953506429371804	high
TCGA-WJ-A86L	0.945205479452055	0	1.729505	3.769972	1.602571	2.071322	5.084437	1.687764	1.563019	2.344808	1.68162	0.958979693313434	high
TCGA-ZS-A9CG	0.934246575342466	0	3.503559	4.935083	1.657531	2.459921	5.663916	2.070301	1.84867	2.392189	1.827875	0.943735997939	low
TCGA-O8-A75V	1.47397260273973	0	2.823742	4.752294	2.331256	3.200016	5.188362	2.584726	1.748077	3.60594	3.18837	0.907289803245599	low
TCGA-ED-A7PZ	0.0164383561643836	0	2.347994	4.282924	3.045882	3.458521	3.820951	1.901498	1.747986	2.640253	1.920072	1.78287309819509	high
TCGA-DD-A1EL	1.13698630136986	1	4.082794	3.859762	1.557534	3.020634	4.90512	1.614454	1.672355	3.596111	1.859117	4.28636926518769	high
TCGA-G3-A5SL	1.7013698630137	0	2.77324	4.312106	1.865224	1.946937	3.882469	1.99139	3.658251	2.839527	2.124259	0.25910010821887	low
TCGA-DD-A1EE	0.956164383561644	1	2.353813	4.053687	1.872723	2.838259	5.055257	1.779613	1.601901	3.603591	2.091841	2.03375188498596	high
TCGA-CC-5263	0.353424657534247	1	3.494944	5.400915	2.351897	3.489534	7.68538	2.224601	1.672613	4.657232	2.118446	4.77916536892938	high
TCGA-G3-A3CI	0.493150684931507	0	2.034945	4.689522	1.936174	2.080958	3.896191	2.578588	2.410516	2.381268	1.778818	0.255885067456065	low
TCGA-ED-A5KG	2.33972602739726	0	5.268203	7.321563	3.251707	6.008753	5.334554	3.952779	2.791506	4.139516	3.424146	1.24797964490418	high
TCGA-DD-AAVS	4.99452054794521	0	3.082456	5.010341	1.93392	3.301689	4.89483	2.759519	3.136767	3.166876	2.303611	0.492688147195821	low
TCGA-DD-A4NO	6.15068493150685	0	2.694369	4.20366	2.624858	2.580163	5.043827	2.3326	2.107681	4.436975	2.117606	1.75758678115281	high
TCGA-CC-A3MA	0.83013698630137	1	4.538112	5.835874	1.923111	4.805859	6.442761	2.836429	2.172553	4.822011	2.730439	3.70298291212529	high
TCGA-NI-A8LF	2.18904109589041	0	2.704205	4.157548	1.835213	3.325637	5.133985	2.315071	2.674361	2.817202	2.14549	0.965529078919314	high
TCGA-5C-A9VH	0.882191780821918	0	4.161426	6.384645	2.524112	4.658588	5.81722	3.343212	3.748456	4.008253	3.215063	0.544682270632466	low
TCGA-DD-A4NE	1.80821917808219	1	3.076806	4.981351	1.950529	3.247979	5.495549	2.415995	2.741503	4.131289	2.921404	0.833430835270495	low
TCGA-FV-A4ZQ	0.0328767123287671	0	1.957193	4.355591	1.582088	2.009574	4.283145	2.380844	1.760715	2.58805	1.799179	0.439492188733327	low
TCGA-DD-AACA	6.3041095890411	0	2.164164	4.843864	1.582002	2.742465	4.101677	1.815039	2.009192	3.686126	2.23231	0.791881966752985	low
TCGA-K7-A5RF	1.72876712328767	0	3.679004	6.230889	2.535861	2.757994	5.144877	3.080041	3.778625	2.722683	2.204023	0.17452285220325	low
TCGA-DD-A1EB	5.52602739726027	0	1.931553	4.731106	1.726091	2.952989	4.673742	1.844108	1.844668	3.275234	1.864612	1.09046231426423	high
TCGA-DD-AAVU	6.03287671232877	0	2.065611	3.53754	1.628334	2.480532	3.878545	1.725607	1.59666	2.120922	1.509024	1.12523547106999	high
TCGA-DD-AADU	1.51780821917808	0	3.138653	5.168984	1.572426	2.130758	4.319056	1.662596	1.642631	2.258944	2.16102	0.530779529074251	low
TCGA-2Y-A9H0	10.0684931506849	0	2.635726	3.705641	1.570093	1.847215	4.242841	1.591057	1.653904	2.995963	1.700019	1.21869901767955	high
TCGA-GJ-A6C0	0.0849315068493151	1	2.809318	3.477572	2.183905	2.872197	5.432009	2.110174	2.030974	5.578653	2.210395	4.81115327796658	high
TCGA-ED-A4XI	2.24383561643836	0	3.256794	6.071772	2.850061	3.304061	5.414339	3.459501	2.956037	3.324725	3.147973	0.247052229804228	low
TCGA-G3-A7M8	1.17808219178082	0	2.358271	4.111488	1.875104	2.410014	4.085259	2.560397	1.958694	3.779702	2.408442	0.690600437483997	low
TCGA-CC-A3M9	0.821917808219178	1	4.467552	6.719468	6.295648	5.500314	7.180113	2.238579	1.77425	4.796435	2.302322	22.5273681663908	high
TCGA-FV-A2QR	1.59178082191781	1	3.129379	4.621534	1.961832	3.974013	5.506353	2.208147	2.850723	4.926114	2.587569	2.44513255497316	high
TCGA-MR-A8JO	0.904109589041096	0	4.398051	5.477376	2.990759	5.155104	5.406728	3.083267	4.314564	5.032408	3.108102	1.57260119872517	high
TCGA-DD-A3A6	8.92602739726027	1	3.983434	6.347655	4.914625	7.841802	6.46933	4.799151	4.783446	3.408329	4.495223	0.794971614238276	low
TCGA-G3-AAV4	0.073972602739726	1	3.355022	3.839011	4.806185	2.576154	4.51828	1.558921	1.861924	3.251222	1.88924	4.40946062257453	high
TCGA-DD-A11D	4.27397260273973	1	2.544238	6.204384	1.876418	4.004509	4.82635	2.063239	1.825282	3.432239	2.123633	1.11551816770492	high
TCGA-BD-A3EP	1.12054794520548	0	4.123203	5.273128	2.893881	4.306596	5.752877	3.057918	3.457183	4.559384	3.414454	1.13964391694654	high
TCGA-EP-A12J	1.56164383561644	0	4.182869	4.554099	1.549377	2.435578	4.990163	1.986684	1.5499	3.337486	2.674865	1.31755199043931	high
TCGA-4R-AA8I	0.717808219178082	1	3.111779	5.052163	2.055307	2.489812	4.256588	2.207844	2.288542	3.697168	2.019563	0.767184236879072	low
TCGA-CC-A7IF	1.77808219178082	1	2.451825	4.659845	1.901529	3.043216	4.748775	2.729854	1.886789	2.538785	1.805114	0.719932538078167	low
TCGA-KR-A7K0	0.178082191780822	1	3.267656	5.989735	1.937739	3.136739	4.846826	2.454183	2.370614	3.474871	2.444365	0.536828097489398	low
TCGA-CC-A5UE	0.745205479452055	1	3.639939	3.985056	1.519934	2.650148	5.074894	1.806995	1.549399	2.534797	1.767591	2.01818823976864	high
TCGA-HP-A5MZ	0.249315068493151	1	4.276197	5.846606	3.071913	4.26272	5.909096	3.270447	3.574703	4.519769	4.059059	0.60770232855421	low
TCGA-CC-A8HU	0.942465753424658	1	2.740697	4.188639	1.746775	3.616378	6.457447	2.142356	2.486353	2.563516	1.946902	1.69586400315306	high
TCGA-DD-AADO	1.24109589041096	0	1.823636	3.436159	1.55996	2.696982	3.927063	2.138048	1.634188	2.347708	1.702911	0.975481649356152	high
TCGA-DD-AAD5	3.68493150684932	0	3.533907	5.288402	1.916429	3.174991	6.659508	1.606476	1.633501	3.415716	1.701511	3.35532132260042	high
TCGA-LG-A6GG	1.06027397260274	0	3.401675	3.381644	1.563597	2.847003	4.147655	1.627358	1.593323	2.926828	1.663851	2.98704776924172	high
TCGA-G3-A5SI	2.1041095890411	1	2.119207	4.226012	1.675602	2.846084	4.028515	1.836786	1.857213	3.142689	2.130184	0.991304241585614	high
TCGA-RG-A7D4	3.00821917808219	0	2.305599	4.664417	1.614085	2.290726	4.253574	1.986341	1.773327	2.286624	1.810905	0.535742661159834	low
TCGA-BW-A5NQ	0.003	0	4.421202	4.4552	1.638227	2.953501	4.192966	1.91446	2.003026	4.090365	2.294345	2.27237197891243	high
TCGA-KR-A7K2	2.27123287671233	0	2.793344	6.050784	2.089496	3.519277	4.790268	2.611735	2.129744	2.665425	2.17584	0.498663182590198	low
TCGA-DD-AADM	0.0328767123287671	1	2.637886	4.128209	2.081746	3.301091	4.253323	2.419404	1.86964	2.722213	2.124492	1.13461459884489	high
TCGA-XR-A8TG	2.46027397260274	0	4.351039	5.528015	2.348757	3.604641	4.721371	2.362143	2.681302	3.639043	2.845779	1.0022977591697	high
TCGA-DD-AACD	1.04383561643836	1	2.329747	4.694727	1.686087	3.05975	3.913561	2.312871	1.615177	2.876691	2.123112	0.762011416929245	low
TCGA-3K-AAZ8	1.08493150684932	0	2.479771	4.463119	1.758493	2.054056	4.092365	2.328997	1.878223	2.372753	1.90215	0.430743473059373	low
TCGA-DD-AAD0	0.375342465753425	0	1.6263168	2.5836784	1.47704	1.5024976	4.6042712	1.5699327	1.5214775	2.1891873	1.4796947	1.12825690659638	high
TCGA-DD-AADJ	2.92054794520548	0	1.638461	4.339709	2.103658	2.775461	4.23914	1.754915	1.670762	2.794852	1.617652	1.14697143481144	high
TCGA-ES-A2HS	1.88493150684932	1	2.244596	4.901419	1.836785	3.61754	4.401957	2.616335	2.205964	2.859093	2.320418	0.623705336501794	low
TCGA-HP-A5N0	2.06027397260274	1	4.514698	5.086826	2.80938	4.731611	5.779601	3.570574	2.529653	4.660374	3.130103	2.43301734699696	high
TCGA-ED-A7XP	1.0958904109589	0	3.857795	4.902354	2.225885	3.202884	5.555577	2.742124	2.351656	3.890227	2.842567	1.10346444820764	high
TCGA-G3-A7M9	0.153424657534247	1	3.552539	5.759546	5.563879	4.983453	5.304329	3.033433	3.525265	4.416152	2.290293	3.0191845495648	high
TCGA-G3-A3CH	2.13698630136986	0	2.578701	5.464928	2.122391	2.879025	5.343936	2.666447	3.126461	2.998487	2.601352	0.271468495186162	low
TCGA-G3-A25S	1.13972602739726	1	1.66598	3.801616	1.488776	2.622535	5.270005	1.712779	1.587503	2.392571	1.603214	1.30768730545228	high
TCGA-2Y-A9GW	3.48219178082192	1	3.686191	4.982012	2.444527	3.636932	5.649941	2.80043	2.766344	3.582081	2.809706	1.00142987860707	high
TCGA-BC-A217	3.82739726027397	1	2.035963	4.692748	1.658991	2.370831	4.837629	1.850692	1.56764	2.803924	1.891612	0.793072650561161	low
TCGA-DD-AACX	0.465753424657534	0	2.1648896	4.0563916	1.5128321	1.6330509	3.5773095	1.5456666	1.6114104	2.2729652	1.6310764	0.579241235071088	low
TCGA-CC-A5UD	0.832876712328767	1	2.344467	4.181286	1.578824	3.92306	5.220536	1.752845	1.875364	2.901432	1.576598	2.93621611375337	high
TCGA-EP-A26S	1.66575342465753	0	2.177646	4.211364	1.869859	2.088337	4.071228	2.117988	1.650666	2.77854	1.892895	0.658921058973593	low
TCGA-MI-A75E	1.38904109589041	0	3.581534	5.499077	2.364557	3.801443	5.212707	2.576657	1.995892	3.480391	2.714266	1.23077082569508	high
TCGA-DD-AACO	5.13972602739726	0	2.327469	4.830375	1.821915	3.393004	3.93951	2.464787	1.883345	3.288072	2.686777	0.657288060252162	low
TCGA-G3-A5SK	2.03835616438356	0	2.698731	3.670895	1.769787	1.769499	4.343904	2.163947	1.546441	2.488111	1.643291	0.867841537194208	low
TCGA-BC-A110	5.7972602739726	1	4.032354	5.795568	2.85127	2.959188	4.965145	3.128518	3.28698	3.287223	3.034663	0.279058852534654	low
TCGA-G3-A5SM	1.42465753424658	0	2.957067	4.593705	2.568709	3.545843	5.165051	2.716035	2.54039	4.342651	3.113163	1.13568193399364	high
TCGA-ED-A8O5	1.11232876712329	0	2.023205	5.700238	1.630121	3.975552	4.393151	2.426149	1.742011	4.51869	1.880247	1.47754573873356	high
TCGA-FV-A3R2	0.531506849315069	1	3.266953	3.159232	1.603889	3.920926	5.541626	1.70977	1.521477	3.282461	1.645154	8.6077232005829	high
TCGA-DD-A116	4.44383561643836	1	2.228089	5.159341	1.951296	3.396482	4.247479	3.180375	1.833679	2.820331	2.233741	0.451338291571782	low
TCGA-DD-A39X	4.64109589041096	1	3.72763	6.486523	2.160747	3.725769	5.574728	2.934948	2.243402	3.108098	2.495918	0.591558050659421	low
TCGA-2Y-A9H2	4.74246575342466	0	2.642951	6.290501	2.111385	3.613307	6.688729	2.406458	1.979695	2.867118	1.910931	0.949926096252425	high
TCGA-CC-A9FS	0.578082191780822	0	1.918789	4.659954	1.63238	2.234595	6.095154	2.950449	1.903002	2.669491	1.874331	0.434927624320389	low
TCGA-XR-A8TD	2.82191780821918	0	4.75577	5.805197	2.445403	4.241709	5.470242	2.71984	2.685503	3.131004	2.119491	1.62814241218202	high
TCGA-ZP-A9D2	2.0958904109589	1	4.069829	5.524881	2.357505	3.880121	5.835542	2.789868	2.261971	4.122284	2.232443	2.08349590560906	high
TCGA-DD-A4NK	3.31506849315068	1	2.325942	4.612845	1.865966	2.226319	4.184457	2.75153	2.550211	2.944819	1.833768	0.335511354975711	low
TCGA-FV-A4ZP	6.81095890410959	1	3.003742	4.637315	1.490207	3.725867	5.48748	2.429251	1.665709	2.441447	1.789655	1.63032982890198	high
TCGA-DD-AAE2	1.74794520547945	0	2.682987	4.533045	2.206388	3.006795	5.422233	2.395661	1.895724	4.12804	2.788781	1.31005017549683	high
TCGA-DD-A39Z	1.64657534246575	1	1.575429	3.663466	1.491371	3.424201	3.702067	1.894539	1.521477	2.493525	1.865946	1.34336709980073	high
TCGA-5R-AA1D	1.23013698630137	0	3.704971	7.7293	4.049027	3.795386	5.948843	2.895244	3.926695	5.006494	3.979664	0.282573486111919	low
TCGA-2Y-A9H7	3.2	0	1.646404	4.582285	1.895867	1.670699	4.518308	2.601761	1.772837	2.714916	1.609689	0.34634100286437	low
TCGA-CC-5264	0.279452054794521	1	4.526494	4.388788	1.696796	3.485297	6.589914	1.935487	2.127445	4.126961	1.940249	5.81047407303526	high
TCGA-UB-A7ME	1.33150684931507	0	3.341947	6.125424	2.489053	3.844505	5.488684	3.110965	2.218909	3.508191	2.422238	0.777854071985671	low
TCGA-UB-A7MD	0.142465753424658	1	5.01824	5.007386	2.51929	3.985453	5.848057	2.361527	2.127948	4.222473	2.437723	4.72137107536585	high
TCGA-RC-A6M6	0.0246575342465753	0	3.955244	4.657651	2.647527	3.91863	4.627312	2.101429	1.644999	2.691503	1.673012	3.62279347723064	high
TCGA-DD-A3A8	0.0301369863013699	1	2.234481	4.598266	1.546979	2.611307	4.331224	2.086898	1.790459	2.349255	1.60561	0.6835545262252	low
TCGA-ED-A7PX	0.0164383561643836	0	4.212849	6.221825	3.105011	4.141515	5.196926	3.190675	3.443874	4.378176	2.744165	0.802742264601937	low
TCGA-DD-AACZ	0.468493150684932	1	2.458603	4.529756	1.528708	4.527432	4.923863	1.874755	1.546697	3.604708	2.056141	3.86709421239967	high
TCGA-DD-A39V	1.76164383561644	1	3.666968	4.972037	1.576474	3.4639	5.050466	2.047865	2.048897	3.000101	1.744283	1.76916844447333	high
TCGA-ZS-A9CE	3.4	0	1.923722	3.652864	1.646113	2.074731	5.479638	2.300623	1.714723	2.260868	2.075402	0.648444007533946	low
TCGA-5R-AA1C	1.42465753424658	0	3.52496	4.232845	1.47704	2.239205	5.057351	1.539449	1.637319	2.703678	1.612237	1.73047528702909	high
TCGA-G3-A25Z	1.79452054794521	0	2.938051	4.343306	1.830008	2.664295	4.414751	2.142771	2.77229	3.27096	2.684923	0.553250732019259	low
TCGA-5R-AAAM	0.126027397260274	1	3.88927	6.259073	3.351866	3.470143	5.070696	3.354859	2.501065	3.574423	2.965447	0.490381430454787	low
TCGA-ES-A2HT	1.2	1	2.390847	4.730916	2.130277	3.511096	4.896629	2.558426	1.604749	2.712838	1.925924	1.20374123817491	high
TCGA-DD-A3A7	1.14794520547945	1	2.89412	3.497545	1.722747	3.415984	4.293138	1.666422	1.851386	3.758813	1.852271	3.87388509813091	high
TCGA-BD-A2L6	3.73424657534247	0	2.286085	4.243115	1.711259	2.554341	4.84136	2.303986	2.364433	2.952866	2.148493	0.602375768099956	low
TCGA-DD-AAE9	1.97808219178082	0	2.738763	3.795058	1.497749	2.183172	5.92171	1.604395	1.599353	2.14923	1.52519	1.59716656763472	high
TCGA-CC-A7IH	1	0	3.526314	6.3306	1.65461	2.500423	5.616203	1.987438	1.720821	3.882211	2.126945	0.877826996569523	low
TCGA-DD-AACL	0.293150684931507	1	2.309865	5.869341	5.118966	4.424646	5.068289	1.860631	1.645229	2.809521	1.863843	3.63168188525918	high
TCGA-CC-5259	0.684931506849315	0	2.440242	3.793807	1.521674	3.341586	5.389817	1.518038	1.521477	2.563157	1.576509	3.09025369927632	high
TCGA-G3-A7M6	1.73150684931507	0	3.683308	6.500086	2.634709	4.665831	5.511213	3.355301	2.538833	4.783659	3.216228	1.01177979712756	high
TCGA-DD-AAD6	1.84109589041096	0	3.4785722	2.9768317	1.47704	2.0573106	3.645717	1.5915174	1.5214775	2.3124567	1.7989457	1.6526134077551	high
TCGA-FV-A2QQ	1.9972602739726	0	2.75514	5.043521	2.190558	3.142647	5.348872	2.708616	1.714749	3.185004	2.712668	0.772221935531366	low
TCGA-2Y-A9GX	6.69041095890411	0	4.80209	6.237158	3.77131	3.468641	5.295069	3.329296	3.049128	4.478587	3.933883	0.522770041018804	low
TCGA-BD-A3ER	3.05479452054795	0	3.088689	5.054532	2.770773	3.293763	4.764911	2.43355	2.028578	4.791936	3.419517	1.21975745550547	high
TCGA-DD-AADC	1.16438356164384	1	3.570649	5.132784	1.975305	3.794823	5.299265	3.67787	2.745257	3.305111	2.254579	0.631692328893183	low
TCGA-BC-A10Z	0.0931506849315069	1	5.407708	3.675163	1.47704	1.85521	4.752545	1.49805	1.557261	2.686752	1.690878	2.9726782469506	high
TCGA-5C-AAPD	0.0547945205479452	0	3.157604	6.183671	2.340579	3.758707	6.473338	2.565224	2.866234	3.096556	2.359487	0.688329658553624	low
TCGA-DD-AAED	2.09041095890411	0	1.745535	4.018391	1.600808	2.692581	6.389944	1.854005	1.611996	1.917891	1.515236	1.30033041633755	high
TCGA-DD-AACI	4.43287671232877	0	3.134843	6.506504	1.795329	3.546547	5.930469	2.491489	2.683208	3.45834	2.364357	0.540401250467921	low
TCGA-G3-A25Y	1.23835616438356	1	4.695902	4.775898	3.219641	5.540823	5.810111	4.03521	2.523491	4.394192	3.359576	3.28868846156482	high
TCGA-ZP-A9CY	2.14246575342466	0	2.60329	5.314188	2.405944	2.476862	4.898685	2.715382	2.597377	3.0842	2.576001	0.298538848578728	low
TCGA-PD-A5DF	1.75068493150685	1	4.119703	5.31038	2.943983	3.955077	5.846395	2.452647	2.935725	4.055791	2.614585	1.96512886237186	high
TCGA-DD-A114	3.14794520547945	1	4.240193	6.215839	4.762886	4.185823	7.331597	2.634516	3.883891	5.046003	3.383832	1.89077216137292	high
TCGA-DD-AAVY	5.3972602739726	0	1.730382	3.775371	1.524734	1.768554	4.865298	1.591477	2.509994	2.473333	1.67828	0.542417086273342	low
TCGA-BC-A10S	3.8986301369863	1	2.920372	6.530749	2.231052	4.858709	5.688183	2.676913	1.861946	2.801574	2.54494	1.04832137342298	high
TCGA-CC-A123	0.6	0	1.975488	3.804532	1.663645	3.087814	3.232154	1.807899	1.821549	3.311401	2.051948	1.26739406376651	high
TCGA-MI-A75H	2.04657534246575	0	2.086143	5.447899	1.584252	2.253609	5.134516	2.258857	2.698139	3.388664	2.636607	0.241161798917806	low
TCGA-DD-AADG	3.13698630136986	0	2.21715	4.670047	1.628206	2.509162	4.406311	2.255943	2.511461	2.830267	2.161747	0.392168521757853	low
TCGA-BC-A10U	2.29315068493151	1	4.36565	3.113881	1.77144	2.599625	5.6433	3.056691	1.867949	2.228917	2.730849	1.11331969088659	high
TCGA-CC-A7IG	0.819178082191781	1	3.048717	4.647289	4.68783	4.398809	6.418984	2.740385	1.843302	2.802117	2.408641	4.05769893428853	high
TCGA-DD-A3A3	1.46575342465753	1	2.076932	3.468046	1.502666	3.048913	3.742936	2.028357	1.521477	2.151346	1.715412	1.23184149236658	high
TCGA-2Y-A9GZ	2.32328767123288	1	1.768539	4.91396	1.57706	2.141994	5.011003	1.993835	1.811548	3.06475	1.785278	0.573641823119353	low
TCGA-K7-AAU7	0.983561643835616	0	4.381283	6.432679	2.923385	3.164917	6.765684	2.751314	2.658557	4.23038	3.270675	0.775792105544303	low
TCGA-BW-A5NO	0.0547945205479452	0	2.617886	4.227389	1.675525	3.241883	5.525198	2.054664	2.315204	3.285804	2.028601	1.52906595457428	high
TCGA-DD-AAVX	4.70684931506849	0	3.527064	4.921777	1.715872	3.110124	4.460048	2.247783	1.918821	3.307375	2.769703	0.882340472160713	low
TCGA-DD-A4NJ	2.54246575342466	0	3.432328	4.635914	2.306196	4.36054	5.172956	2.344757	3.174979	4.174292	2.344397	2.27400426757424	high
TCGA-DD-AACS	4.94246575342466	0	2.045807	4.198478	1.561608	2.212141	5.102707	2.016251	2.240988	3.2939	2.492224	0.569217518402201	low
TCGA-UB-AA0U	0.895890410958904	0	4.013291	5.911814	3.01129	3.123063	5.596151	2.762788	3.02192	3.981355	3.089561	0.578406582190799	low
TCGA-CC-A9FW	0.679452054794521	0	2.364571	4.253098	1.743315	2.36039	4.5658	1.805963	1.742274	2.999739	1.68841	1.13273987879174	high
TCGA-CC-A8HT	0.383561643835616	1	3.126678	4.292583	1.691082	3.009331	5.811959	1.919368	1.594211	3.023993	1.952569	2.26235551303233	high
TCGA-G3-AAUZ	1.31506849315068	0	2.944083	5.827195	2.077286	2.705786	4.915257	2.74776	1.802938	2.793108	2.823242	0.316954699007485	low
TCGA-G3-A25U	4.48219178082192	0	2.490237	5.55415	1.643084	1.665672	4.474479	1.85256	2.022785	2.977906	3.170382	0.18796355308799	low
TCGA-DD-AAEK	2.92328767123288	0	2.939514	4.831788	2.301594	3.038904	4.594492	3.03099	3.074021	3.509879	3.204421	0.30559346754622	low
TCGA-DD-AAEH	2.14794520547945	0	2.539131	5.010452	2.06627	2.634505	4.28032	2.808142	2.356543	3.32082	2.613582	0.342116800882148	low
TCGA-DD-A73F	2.97260273972603	0	2.074075	5.345852	1.800161	2.795774	4.44312	2.170531	2.010779	3.225937	2.011551	0.561772266584009	low
TCGA-2Y-A9HA	0.0986301369863014	1	3.890754	3.813775	1.576668	3.51613	5.182893	1.845518	1.653934	3.629148	1.96828	4.9766356979891	high
TCGA-UB-A7MC	1.36986301369863	0	2.527577	5.06499	1.575374	2.827894	5.120299	1.988787	1.704677	3.311599	1.780397	1.15661699530718	high
TCGA-DD-AACG	1.28493150684932	1	2.3059258	3.6431797	1.5482085	2.358204	3.258333	1.6791971	1.6294859	2.1739494	1.5428901	0.950263494086037	high
TCGA-2Y-A9GY	2.07397260273973	1	2.741992	4.821161	1.535871	4.555323	4.582285	1.731941	1.521477	2.211473	1.765395	2.61743018092183	high
TCGA-DD-A1EF	1.07945205479452	1	2.673399	4.180049	2.112222	3.732384	5.019933	2.569981	1.921035	4.602826	2.178955	2.94125960946647	high
TCGA-DD-AADQ	1.19452054794521	0	2.317889	3.527914	1.512295	2.275304	3.487483	1.575018	1.652059	2.377045	1.605144	1.0838447992936	high
TCGA-DD-A1EK	1.52876712328767	1	2.127968	3.585864	1.78255	2.760423	5.096217	1.767256	1.932391	4.441387	2.095593	2.59058005125985	high
TCGA-DD-AAD2	1.8027397260274	0	3.790003	6.733155	3.175654	4.070499	5.114382	3.138589	2.567448	3.590378	3.476293	0.447676524027885	low
TCGA-DD-A11C	1.81369863013699	0	2.855749	6.222563	2.401194	3.814818	4.714018	2.057129	2.891781	4.528147	3.07959	0.713263436540036	low
TCGA-DD-AAEI	4.19452054794521	0	1.941268	2.93094	1.523761	2.333554	4.333619	1.728728	1.672303	2.914986	2.141173	1.33899631615672	high
TCGA-G3-AAV5	0.96986301369863	0	2.164403	4.158634	1.544956	2.592555	5.366923	1.770916	1.85624	2.247344	1.790451	0.98235145139162	high
TCGA-DD-AADK	2.87397260273973	0	3.100538	5.047828	2.411401	4.004465	5.324583	3.106809	2.623391	3.002273	2.72712	0.718492516903634	low
TCGA-2Y-A9H5	1.52054794520548	1	3.538436	5.463558	2.65268	4.193177	5.275052	2.753583	2.477837	4.437246	3.160874	1.40669581408111	high
TCGA-FV-A3I0	2.32328767123288	0	4.166224	4.192123	3.67453	4.66645	5.430469	2.8268	2.240829	3.807421	2.162387	6.73088196833554	high
TCGA-CC-A7IL	0.761643835616438	1	1.65876709	4.10193594	1.51043438	1.83023851	3.74269353	1.73446259	1.77270641	2.24561007	1.60488499	0.476475959066696	low
TCGA-DD-A115	6.96438356164384	1	2.559025	4.593985	2.280293	2.999414	5.035625	2.431427	2.113722	3.744838	2.908018	0.843601763757371	low
TCGA-2Y-A9GS	1.98356164383562	1	3.457011	5.117013	2.29058	3.295968	5.780583	2.704161	2.358474	3.730495	2.212085	1.27828413332463	high
TCGA-ZP-A9CV	2.98082191780822	1	2.757573	5.67306	2.466387	2.49992	5.076907	2.402617	1.997667	3.53493	3.293118	0.371462195419309	low
TCGA-BC-A69I	1.06027397260274	0	3.15416	4.092308	2.006314	4.235055	4.84871	2.442306	2.151112	3.369467	3.211838	1.64785029542983	high
TCGA-ZP-A9D1	0.0575342465753425	0	3.494589	5.842207	2.504697	3.467071	5.056959	2.797155	3.474891	4.386596	2.982357	0.481927593845007	low
TCGA-MI-A75C	0.797260273972603	0	1.932868	3.736709	1.666831	2.304474	6.001145	1.744474	1.658835	2.273204	1.86669	1.18319372415218	high
TCGA-DD-AADV	1.57260273972603	0	3.568858	5.378486	2.279526	3.166116	5.324366	2.787837	2.164294	3.413223	2.351678	0.877409019023581	low
TCGA-BC-A10Y	1.94794520547945	1	2.226375	3.957012	1.712148	3.162742	5.264194	1.89275	1.757341	3.569524	1.825359	2.40695687780066	high
TCGA-DD-AACV	4.19452054794521	0	2.296856	4.198662	1.596847	1.957663	4.412803	1.654937	1.620989	3.390554	1.940842	1.00221720606239	high
TCGA-DD-AADR	5.55616438356164	0	2.470833	4.865038	1.587408	2.11037	4.262678	2.010536	2.180422	2.41297	1.639386	0.431721570481137	low
TCGA-EP-A2KC	0.0520547945205479	1	3.185644	4.467636	1.821241	2.730787	4.657915	2.374052	2.501075	3.22826	2.620521	0.627037221502753	low
TCGA-DD-AACJ	5.75890410958904	0	2.597994	4.212116	1.499258	2.506749	3.942378	1.575589	1.645156	2.520495	1.693304	1.09846947384048	high
TCGA-BC-A10R	0.843835616438356	1	3.321468	5.981859	2.380513	3.518877	5.917755	2.73993	2.914619	3.615216	2.339611	0.686762148683515	low
TCGA-LG-A9QD	1.0027397260274	0	2.75504	4.517764	1.844508	1.840782	4.104213	2.730785	2.622327	2.02259	2.092777	0.193777922472792	low
TCGA-WX-AA44	1.68493150684932	0	3.394053	5.415621	2.468856	3.616189	6.313227	2.773146	2.090186	2.816274	2.287445	1.14411628787759	high
TCGA-DD-A113	6.64383561643836	0	2.484177	5.177854	1.969672	3.146492	5.603882	2.171719	2.293139	4.226447	2.134437	1.29146284163951	high
TCGA-FV-A496	0.0273972602739726	0	1.899607	3.997255	1.560523	2.444943	4.102433	1.813543	2.279467	2.740744	1.81311	0.675173217282054	low
TCGA-DD-A1EC	1.64931506849315	0	2.685266	5.533158	2.210041	2.626387	5.671711	2.289835	2.65151	3.866656	2.04556	0.689296883264374	low
TCGA-BC-A10Q	3.10958904109589	1	3.722887	6.459627	2.204757	4.230977	4.027542	2.290777	2.153996	4.297895	2.136132	1.55516286480283	high
TCGA-DD-AAVW	6.34794520547945	0	3.909839	6.058958	3.09201	4.153689	5.909847	3.47929	3.598416	4.420043	3.107361	0.628690276916898	low
TCGA-2Y-A9H3	4.15342465753425	0	2.531137	5.554798	1.670228	4.441123	4.474018	3.037914	2.368509	2.73051	2.28329	0.572459944360039	low
TCGA-DD-A4NH	2.51232876712329	0	3.814046	4.731201	3.040037	3.881201	6.333446	2.261061	2.755666	3.474631	2.227947	2.87106730333845	high
TCGA-CC-A7IE	0.594520547945205	1	2.794383	5.224492	1.725626	4.180503	4.954885	2.052704	1.570919	3.4758	1.97589	2.463101256876	high
TCGA-DD-A4NQ	1.02191780821918	1	3.536133	2.607466	1.799493	3.057072	4.812713	2.160771	1.820678	2.606811	2.107135	2.9290946283273	high
TCGA-DD-A4NG	2.1972602739726	1	2.969766	3.716603	1.599068	2.87672	4.685684	1.800003	2.21114	3.220028	1.632014	2.01881435348797	high
TCGA-DD-AAW2	5.08219178082192	0	4.94235	4.652575	1.70895	2.86763	4.813244	1.915413	1.791566	3.780161	2.262195	2.65235909268256	high
TCGA-DD-A73B	0.775342465753425	1	1.845589	3.520175	1.537364	2.214896	4.386937	1.652836	1.653134	2.656941	1.885946	1.02625177673683	high
TCGA-DD-A4NI	2.23561643835616	0	2.933434	4.298373	1.877945	2.352885	3.985976	2.419413	2.74961	2.904633	2.017186	0.462963476742727	low
TCGA-MI-A75G	1.91232876712329	0	4.124898	4.104116	1.671992	2.341406	5.240605	1.610894	2.025666	2.739482	2.220575	1.54405558439703	high
TCGA-BC-A10X	2.10958904109589	1	3.591746	4.309746	2.457962	3.202217	4.675758	2.723927	2.066111	3.548256	2.444322	1.43185545270933	high
TCGA-CC-A3MC	0.994520547945206	0	3.504887	4.899891	2.201752	3.782777	6.146307	2.620125	2.4526	2.921254	2.295196	1.39317492736002	high
TCGA-2Y-A9GV	6.93698630136986	1	2.07448	5.594288	1.821286	2.88247	4.764402	2.555187	1.853817	3.603356	2.21337	0.526449577004606	low
TCGA-DD-A73G	9.52876712328767	0	1.998208	5.542016	1.676405	4.431551	4.320475	2.898966	1.665843	2.794261	1.789988	0.907547582346519	low
TCGA-CC-5260	0.238356164383562	1	4.419994	6.481827	3.513741	4.324359	8.18042	3.874361	2.475757	4.436661	3.247888	1.48886256282415	high
TCGA-CC-A7IK	0.717808219178082	1	4.758331	4.958073	1.846937	2.44063	4.314292	1.727641	1.783733	3.529163	1.731791	2.094323536498	high
TCGA-DD-A4NL	4.68767123287671	0	2.550245	5.480122	2.186556	2.808531	4.77807	2.659347	2.41314	3.254325	2.377196	0.398336731808029	low
TCGA-DD-A3A1	0.638356164383562	1	3.273257	3.52032	1.55291	1.897812	4.837592	1.720267	1.521477	2.506969	1.589967	1.60289405026513	high
TCGA-G3-AAV2	1.01917808219178	0	2.47895	4.904453	1.515072	2.721192	5.240361	1.929954	1.828349	2.81985	2.949335	0.549012132836134	low
TCGA-BC-A216	3.7013698630137	0	2.444192	3.663015	1.720412	3.372031	5.286701	1.854295	1.739557	2.988561	1.81787	2.73726616267369	high
TCGA-DD-A4NV	6.56986301369863	0	3.481465	5.389584	2.861491	3.1126	5.236746	3.160029	3.071936	3.736518	2.738788	0.478791405428177	low
TCGA-ED-A627	1.15890410958904	0	5.338276	6.546731	3.746907	3.76456	5.791795	4.003484	2.938369	3.983782	3.281862	0.584757324089955	low
TCGA-RC-A7S9	1.75342465753425	0	1.785394	5.595156	1.497335	2.080005	5.260958	1.798738	1.597648	2.629369	2.135358	0.376243612900971	low
TCGA-DD-AADD	3.37260273972603	0	1.712613	4.020385	1.493699	2.11252	3.628203	1.776513	1.614651	2.806427	1.832768	0.665748434616064	low
TCGA-BC-A10W	0.249315068493151	1	4.217079	3.822292	1.800938	4.031568	7.039362	1.912505	1.805125	4.764889	2.371624	12.4545533778502	high
TCGA-BC-A3KG	1.86301369863014	0	2.203427	4.4409045	4.1592793	2.7922339	6.2728446	1.5131935	1.759552	3.3701387	1.7897089	3.86481901740394	high
TCGA-DD-AACN	3.56712328767123	0	4.028771	6.650978	2.909494	3.67852	5.362768	3.088027	2.782107	3.644741	3.013246	0.464597344225774	low
TCGA-G3-AAV6	0.178082191780822	1	3.360966	4.362147	4.208414	4.166508	4.962976	1.996692	1.751596	3.178102	2.193319	5.7304204993531	high
TCGA-DD-AAVZ	5.20547945205479	0	2.327416	4.867899	2.058364	2.734554	4.771719	2.463884	2.400062	3.310163	2.481267	0.48825925709568	low
TCGA-CC-A9FU	0.003	0	2.012568	3.668975	1.587737	2.745883	2.253623	1.857949	1.688261	2.761679	1.624987	0.944366868070166	low
TCGA-DD-AACE	5.98356164383562	0	2.700849	3.467816	1.863509	2.240334	3.333753	1.952761	2.537513	2.534012	2.248296	0.557353927301867	low
TCGA-BC-A3KF	0.0219178082191781	0	2.208603	4.323703	1.604801	2.126031	4.836449	1.812952	1.76922	3.050702	2.102729	0.779360927580101	low
TCGA-ZS-A9CD	3.7972602739726	1	3.345829	5.20147	2.251893	4.098964	6.009314	2.448127	3.108395	3.135668	2.08953	1.30950522799384	high
TCGA-DD-AADY	1.52054794520548	0	2.706402	5.220068	1.975303	2.830869	4.809705	2.342155	2.326539	4.148371	2.168996	0.84554471965862	low
TCGA-2Y-A9H4	3.97808219178082	0	2.226449	4.665377	1.590116	2.501985	5.570731	2.279979	1.785179	3.167012	2.361437	0.695766390522296	low
TCGA-WX-AA47	1.52328767123288	1	1.737953	3.604586	4.375202	2.360581	3.584373	1.59693	1.678714	2.148157	1.677317	1.59295563601979	high
TCGA-G3-A5SJ	1.91232876712329	0	3.195391	4.522166	1.913484	3.49598	6.15723	1.923676	1.823972	3.259976	1.88431	3.10669003121268	high
TCGA-YA-A8S7	1.12876712328767	1	5.321861	5.824535	5.03924	3.470199	7.897573	2.571665	1.98405	3.668629	2.147304	6.53916344967256	high
TCGA-FV-A495	0.00273972602739726	0	3.283438	6.09337	2.393829	4.113622	5.353785	3.908336	2.170698	3.33799	2.707153	0.485152427506177	low
TCGA-DD-A4NP	9.06301369863014	0	1.961277	4.891042	1.615919	1.881577	4.513567	2.279824	1.858967	2.567655	1.684447	0.360404583011495	low
TCGA-MI-A75I	1.72602739726027	0	2.405303	3.497199	1.613161	2.891747	4.458976	1.93492	2.097854	2.806017	1.87414	1.37592566086188	high
TCGA-DD-A3A5	8.56164383561644	1	2.651738	4.634743	1.674965	3.074773	4.68701	2.019893	2.412003	3.079489	2.639522	0.682093575772899	low
TCGA-DD-AACY	3.97260273972603	0	2.366657	4.731059	1.647361	2.890464	3.958933	2.191003	2.195041	3.231696	2.258824	0.601132567547356	low
TCGA-CC-A5UC	0.950684931506849	1	3.425903	5.258991	1.876947	4.934308	4.6033	2.713313	2.668896	3.695529	2.576665	1.52411953873219	high
TCGA-CC-A8HV	0.764383561643836	1	2.915091	4.830903	4.857504	3.932091	4.869696	2.536408	1.836168	2.322743	1.796083	2.65272373120704	high
TCGA-BC-A5W4	1.4986301369863	1	2.30652	3.067843	1.60581	2.421934	4.388514	1.613133	1.550249	1.960307	2.769933	0.893999887014359	low
TCGA-RC-A7SF	1.58630136986301	0	2.838346	4.02434	1.721382	3.318328	4.75387	1.851043	1.717513	2.302794	1.911706	1.73106879865687	high
TCGA-RC-A6M4	0.0602739726027397	0	2.908485	3.033639	1.759786	2.296987	4.272423	1.61944	1.709721	2.205982	1.675661	1.72498914833724	high
TCGA-ED-A7XO	1.16986301369863	0	3.628323	6.528383	2.201114	3.223621	5.383376	3.027451	2.384574	3.279268	2.239244	0.447096150847132	low
