# Supplementary material for: Clinical neutrophil-associated genes as reliable predictors of hepatocellular carcinoma
Source: Front Genet. 2022 Oct 6;13:989779. doi: 10.3389/fgene.2022.989779 (PMC9582652; doi:10.3389/fgene.2022.989779)
Supplement: Supplementary file 8 [file Table5.XLSX]

## Sheet: corResult
immune	cor	pvalue
T cell CD8+_TIMER	-0.127307	0.0142665
Neutrophil_TIMER	0.171624	0.000917365
Macrophage_TIMER	0.140695	0.00671511
T cell CD8+_CIBERSORT	-0.104414	0.0447349
T cell CD4+ memory resting_CIBERSORT	-0.174815	0.000732006
T cell CD4+ memory activated_CIBERSORT	0.122706	0.0182135
T cell regulatory (Tregs)_CIBERSORT	0.124479	0.0165925
Macrophage M0_CIBERSORT	0.336027	3.23012e-11
Mast cell activated_CIBERSORT	-0.133028	0.0104199
Mast cell resting_CIBERSORT	0.110661	0.0333415
Neutrophil_CIBERSORT	0.103603	0.0464297
T cell CD4+ memory resting_CIBERSORT-ABS	-0.125236	0.0159395
T cell CD4+ memory activated_CIBERSORT-ABS	0.12387	0.0171345
T cell regulatory (Tregs)_CIBERSORT-ABS	0.103796	0.046021
Macrophage M0_CIBERSORT-ABS	0.324301	1.65362e-10
Mast cell activated_CIBERSORT-ABS	-0.146205	0.00483309
Mast cell resting_CIBERSORT-ABS	0.105368	0.042808
Neutrophil_CIBERSORT-ABS	0.113328	0.0292899
Macrophage M1_QUANTISEQ	0.159516	0.00208602
Monocyte_QUANTISEQ	0.194837	0.000162404
NK cell_QUANTISEQ	-0.125334	0.0158565
T cell regulatory (Tregs)_QUANTISEQ	0.110685	0.0333038
Monocyte_MCPCOUNTER	0.189044	0.000255123
Macrophage/Monocyte_MCPCOUNTER	0.189044	0.000255123
Neutrophil_MCPCOUNTER	-0.122925	0.018006
B cell_XCELL	0.158454	0.00223601
T cell CD4+ memory_XCELL	0.121233	0.0196646
T cell CD4+ naive_XCELL	-0.13898	0.00742191
T cell CD4+ effector memory_XCELL	-0.164477	0.00149984
T cell CD8+ naive_XCELL	-0.126186	0.0151512
T cell CD8+_XCELL	-0.135388	0.00912204
T cell CD8+ central memory_XCELL	-0.24113	2.70616e-06
Class-switched memory B cell_XCELL	0.108832	0.0363883
Common lymphoid progenitor_XCELL	0.222664	1.53974e-05
Myeloid dendritic cell_XCELL	-0.142648	0.00598351
Endothelial cell_XCELL	-0.377142	5.95806e-14
Cancer associated fibroblast_XCELL	-0.222127	1.61615e-05
Granulocyte-monocyte progenitor_XCELL	-0.264334	2.47725e-07
Hematopoietic stem cell_XCELL	-0.441672	4.24582e-19
Macrophage_XCELL	-0.145238	0.00512418
Macrophage M2_XCELL	-0.235765	4.55133e-06
Mast cell_XCELL	0.18696	0.000299177
T cell CD4+ Th1_XCELL	0.161593	0.001819
T cell CD4+ Th2_XCELL	0.334775	3.8587e-11
stroma score_XCELL	-0.444874	2.20107e-19
microenvironment score_XCELL	-0.298423	4.77612e-09
Macrophage_EPIC	-0.308616	1.32e-09
uncharacterized cell_EPIC	0.312862	7.61306e-10
