# Supplementary material for: Clinical neutrophil-associated genes as reliable predictors of hepatocellular carcinoma
Source: Front Genet. 2022 Oct 6;13:989779. doi: 10.3389/fgene.2022.989779 (PMC9582652; doi:10.3389/fgene.2022.989779)
Supplement: Supplementary file 9 [file Table7.XLSX]

## Sheet: Sheet1
!Sample_geo_accession	!Sample_status	!Sample_submission_date	!Sample_last_update_date	!Sample_type	!Sample_channel_count	!Sample_source_name_ch1	!Sample_organism_ch1	!Sample_characteristics_ch1	!Sample_characteristics_ch1	!Sample_characteristics_ch1	!Sample_characteristics_ch1	!Sample_characteristics_ch1	!Sample_characteristics_ch1	!Sample_characteristics_ch1	!Sample_characteristics_ch1	!Sample_characteristics_ch1	!Sample_characteristics_ch1	!Sample_characteristics_ch1	!Sample_treatment_protocol_ch1	!Sample_growth_protocol_ch1	!Sample_molecule_ch1	!Sample_extract_protocol_ch1	!Sample_label_ch1	!Sample_label_protocol_ch1	!Sample_taxid_ch1	!Sample_hyb_protocol	!Sample_scan_protocol	!Sample_description	!Sample_data_processing	!Sample_platform_id	!Sample_contact_name	!Sample_contact_email	!Sample_contact_institute	!Sample_contact_address	!Sample_contact_city	!Sample_contact_zip/postal_code	!Sample_contact_country	!Sample_supplementary_file	!Sample_data_row_count
GSM2011285	Public on May 26 2017	Dec 30 2015	May 26 2017	RNA	1	hepatocellular carcinoma tumor tissue	Homo sapiens	diagnosis: hepatocellular carcinoma (HCC)	patient id: HCC19	tissue: primary hepatocellular carcinoma tumor	event_os: 0	duryears_os: 2.56	event_rfs: 1	duryears_rfs: 1.58	age (years): 55	gender (1=m, 2=f): 1	bclc_staging: B	tnm_staging_clinical: I	n/a	n/a	total RNA	RNA was extracted with Trizol reagent, followed by clean-up with QIAGEN RNeasy mini kit in accordance with the prescribed protocol provided with the kit.	Biotin	500 ng of RNA from each sample were reverse transcribed into cDNA and thereby labeled with biotin-UTP following manufacturer protocols.	9606	Illumina HumanHT-12 v4 Expression BeadChip arrays using Illumina standard protocol.	BeadChips were scanned using the Illumina BeadArray Reader and the BeadScan Software (Illumina).	Sample name: PT19	Raw data was obtained via the GenomeStudio; data have been normalized using the RSN method from R-package lumi.	GPL10558	Surya Pavan,,Yenamandra	suryay@bii.a-star.edu.sg	Bioinformatics Institute	30, Biopolis street, #07-01 Matrix	Singapore	138671	Singapore	NONE	47322
GSM2011286	Public on May 26 2017	Dec 30 2015	May 26 2017	RNA	1	hepatocellular carcinoma tumor tissue	Homo sapiens	diagnosis: hepatocellular carcinoma (HCC)	patient id: HCC62	tissue: primary hepatocellular carcinoma tumor	event_os: 0	duryears_os: 2.17	event_rfs: 1	duryears_rfs: 1.15	age (years): 70	gender (1=m, 2=f): 1	bclc_staging: B	tnm_staging_clinical: II	n/a	n/a	total RNA	RNA was extracted with Trizol reagent, followed by clean-up with QIAGEN RNeasy mini kit in accordance with the prescribed protocol provided with the kit.	Biotin	500 ng of RNA from each sample were reverse transcribed into cDNA and thereby labeled with biotin-UTP following manufacturer protocols.	9606	Illumina HumanHT-12 v4 Expression BeadChip arrays using Illumina standard protocol.	BeadChips were scanned using the Illumina BeadArray Reader and the BeadScan Software (Illumina).	Sample name: PT62	Raw data was obtained via the GenomeStudio; data have been normalized using the RSN method from R-package lumi.	GPL10558	Surya Pavan,,Yenamandra	suryay@bii.a-star.edu.sg	Bioinformatics Institute	30, Biopolis street, #07-01 Matrix	Singapore	138671	Singapore	NONE	47322
GSM2011287	Public on May 26 2017	Dec 30 2015	May 26 2017	RNA	1	hepatocellular carcinoma tumor tissue	Homo sapiens	diagnosis: hepatocellular carcinoma (HCC)	patient id: HCC21	tissue: primary hepatocellular carcinoma tumor	event_os: 0	duryears_os: 0.04	event_rfs: 0	duryears_rfs: 0.04	age (years): 65	gender (1=m, 2=f): 1	bclc_staging: A	tnm_staging_clinical: I	n/a	n/a	total RNA	RNA was extracted with Trizol reagent, followed by clean-up with QIAGEN RNeasy mini kit in accordance with the prescribed protocol provided with the kit.	Biotin	500 ng of RNA from each sample were reverse transcribed into cDNA and thereby labeled with biotin-UTP following manufacturer protocols.	9606	Illumina HumanHT-12 v4 Expression BeadChip arrays using Illumina standard protocol.	BeadChips were scanned using the Illumina BeadArray Reader and the BeadScan Software (Illumina).	Sample name: PT21	Raw data was obtained via the GenomeStudio; data have been normalized using the RSN method from R-package lumi.	GPL10558	Surya Pavan,,Yenamandra	suryay@bii.a-star.edu.sg	Bioinformatics Institute	30, Biopolis street, #07-01 Matrix	Singapore	138671	Singapore	NONE	47322
GSM2011288	Public on May 26 2017	Dec 30 2015	May 26 2017	RNA	1	hepatocellular carcinoma tumor tissue	Homo sapiens	diagnosis: hepatocellular carcinoma (HCC)	patient id: HCC63	tissue: primary hepatocellular carcinoma tumor	event_os: 1	duryears_os: 0.49	event_rfs: 1	duryears_rfs: 0.44	age (years): 77	gender (1=m, 2=f): 1	bclc_staging: B	tnm_staging_clinical: II	n/a	n/a	total RNA	RNA was extracted with Trizol reagent, followed by clean-up with QIAGEN RNeasy mini kit in accordance with the prescribed protocol provided with the kit.	Biotin	500 ng of RNA from each sample were reverse transcribed into cDNA and thereby labeled with biotin-UTP following manufacturer protocols.	9606	Illumina HumanHT-12 v4 Expression BeadChip arrays using Illumina standard protocol.	BeadChips were scanned using the Illumina BeadArray Reader and the BeadScan Software (Illumina).	Sample name: PT63	Raw data was obtained via the GenomeStudio; data have been normalized using the RSN method from R-package lumi.	GPL10558	Surya Pavan,,Yenamandra	suryay@bii.a-star.edu.sg	Bioinformatics Institute	30, Biopolis street, #07-01 Matrix	Singapore	138671	Singapore	NONE	47322
GSM2011289	Public on May 26 2017	Dec 30 2015	May 26 2017	RNA	1	hepatocellular carcinoma tumor tissue	Homo sapiens	diagnosis: hepatocellular carcinoma (HCC)	patient id: HCC46	tissue: primary hepatocellular carcinoma tumor	event_os: 1	duryears_os: 0.98	event_rfs: 1	duryears_rfs: 0.95	age (years): 55	gender (1=m, 2=f): 1	bclc_staging: A	tnm_staging_clinical: I	n/a	n/a	total RNA	RNA was extracted with Trizol reagent, followed by clean-up with QIAGEN RNeasy mini kit in accordance with the prescribed protocol provided with the kit.	Biotin	500 ng of RNA from each sample were reverse transcribed into cDNA and thereby labeled with biotin-UTP following manufacturer protocols.	9606	Illumina HumanHT-12 v4 Expression BeadChip arrays using Illumina standard protocol.	BeadChips were scanned using the Illumina BeadArray Reader and the BeadScan Software (Illumina).	Sample name: PT46	Raw data was obtained via the GenomeStudio; data have been normalized using the RSN method from R-package lumi.	GPL10558	Surya Pavan,,Yenamandra	suryay@bii.a-star.edu.sg	Bioinformatics Institute	30, Biopolis street, #07-01 Matrix	Singapore	138671	Singapore	NONE	47322
GSM2011290	Public on May 26 2017	Dec 30 2015	May 26 2017	RNA	1	hepatocellular carcinoma tumor tissue	Homo sapiens	diagnosis: hepatocellular carcinoma (HCC)	patient id: HCC60	tissue: primary hepatocellular carcinoma tumor	event_os: 0	duryears_os: 0.03	event_rfs: 0	duryears_rfs: 0.03	age (years): 14	gender (1=m, 2=f): 1	bclc_staging: B	tnm_staging_clinical: IIIA	n/a	n/a	total RNA	RNA was extracted with Trizol reagent, followed by clean-up with QIAGEN RNeasy mini kit in accordance with the prescribed protocol provided with the kit.	Biotin	500 ng of RNA from each sample were reverse transcribed into cDNA and thereby labeled with biotin-UTP following manufacturer protocols.	9606	Illumina HumanHT-12 v4 Expression BeadChip arrays using Illumina standard protocol.	BeadChips were scanned using the Illumina BeadArray Reader and the BeadScan Software (Illumina).	Sample name: PT60	Raw data was obtained via the GenomeStudio; data have been normalized using the RSN method from R-package lumi.	GPL10558	Surya Pavan,,Yenamandra	suryay@bii.a-star.edu.sg	Bioinformatics Institute	30, Biopolis street, #07-01 Matrix	Singapore	138671	Singapore	NONE	47322
GSM2011291	Public on May 26 2017	Dec 30 2015	May 26 2017	RNA	1	hepatocellular carcinoma tumor tissue	Homo sapiens	diagnosis: hepatocellular carcinoma (HCC)	patient id: HCC8	tissue: primary hepatocellular carcinoma tumor	event_os: 0	duryears_os: 0.58	event_rfs: 0	duryears_rfs: 0.59	age (years): 78	gender (1=m, 2=f): 1	bclc_staging: 0	tnm_staging_clinical: IIIA	n/a	n/a	total RNA	RNA was extracted with Trizol reagent, followed by clean-up with QIAGEN RNeasy mini kit in accordance with the prescribed protocol provided with the kit.	Biotin	500 ng of RNA from each sample were reverse transcribed into cDNA and thereby labeled with biotin-UTP following manufacturer protocols.	9606	Illumina HumanHT-12 v4 Expression BeadChip arrays using Illumina standard protocol.	BeadChips were scanned using the Illumina BeadArray Reader and the BeadScan Software (Illumina).	Sample name: PT8	Raw data was obtained via the GenomeStudio; data have been normalized using the RSN method from R-package lumi.	GPL10558	Surya Pavan,,Yenamandra	suryay@bii.a-star.edu.sg	Bioinformatics Institute	30, Biopolis street, #07-01 Matrix	Singapore	138671	Singapore	NONE	47322
GSM2011292	Public on May 26 2017	Dec 30 2015	May 26 2017	RNA	1	hepatocellular carcinoma tumor tissue	Homo sapiens	diagnosis: hepatocellular carcinoma (HCC)	patient id: HCC66	tissue: primary hepatocellular carcinoma tumor	event_os: 0	duryears_os: 0.04	event_rfs: 0	duryears_rfs: 0.04	age (years): 73	gender (1=m, 2=f): 1	bclc_staging: A	tnm_staging_clinical: II	n/a	n/a	total RNA	RNA was extracted with Trizol reagent, followed by clean-up with QIAGEN RNeasy mini kit in accordance with the prescribed protocol provided with the kit.	Biotin	500 ng of RNA from each sample were reverse transcribed into cDNA and thereby labeled with biotin-UTP following manufacturer protocols.	9606	Illumina HumanHT-12 v4 Expression BeadChip arrays using Illumina standard protocol.	BeadChips were scanned using the Illumina BeadArray Reader and the BeadScan Software (Illumina).	Sample name: PT66	Raw data was obtained via the GenomeStudio; data have been normalized using the RSN method from R-package lumi.	GPL10558	Surya Pavan,,Yenamandra	suryay@bii.a-star.edu.sg	Bioinformatics Institute	30, Biopolis street, #07-01 Matrix	Singapore	138671	Singapore	NONE	47322
GSM2011293	Public on May 26 2017	Dec 30 2015	May 26 2017	RNA	1	hepatocellular carcinoma tumor tissue	Homo sapiens	diagnosis: hepatocellular carcinoma (HCC)	patient id: HCC17	tissue: primary hepatocellular carcinoma tumor	event_os: 0	duryears_os: 1.8	event_rfs: 1	duryears_rfs: 0.92	age (years): 71	gender (1=m, 2=f): 2	bclc_staging: B	tnm_staging_clinical: IIIA	n/a	n/a	total RNA	RNA was extracted with Trizol reagent, followed by clean-up with QIAGEN RNeasy mini kit in accordance with the prescribed protocol provided with the kit.	Biotin	500 ng of RNA from each sample were reverse transcribed into cDNA and thereby labeled with biotin-UTP following manufacturer protocols.	9606	Illumina HumanHT-12 v4 Expression BeadChip arrays using Illumina standard protocol.	BeadChips were scanned using the Illumina BeadArray Reader and the BeadScan Software (Illumina).	Sample name: PT17	Raw data was obtained via the GenomeStudio; data have been normalized using the RSN method from R-package lumi.	GPL10558	Surya Pavan,,Yenamandra	suryay@bii.a-star.edu.sg	Bioinformatics Institute	30, Biopolis street, #07-01 Matrix	Singapore	138671	Singapore	NONE	47322
GSM2011294	Public on May 26 2017	Dec 30 2015	May 26 2017	RNA	1	hepatocellular carcinoma tumor tissue	Homo sapiens	diagnosis: hepatocellular carcinoma (HCC)	patient id: HCC58	tissue: primary hepatocellular carcinoma tumor	event_os: 1	duryears_os: 0.07	event_rfs: 0	duryears_rfs: 0.07	age (years): 71	gender (1=m, 2=f): 2	bclc_staging: A	tnm_staging_clinical: I	n/a	n/a	total RNA	RNA was extracted with Trizol reagent, followed by clean-up with QIAGEN RNeasy mini kit in accordance with the prescribed protocol provided with the kit.	Biotin	500 ng of RNA from each sample were reverse transcribed into cDNA and thereby labeled with biotin-UTP following manufacturer protocols.	9606	Illumina HumanHT-12 v4 Expression BeadChip arrays using Illumina standard protocol.	BeadChips were scanned using the Illumina BeadArray Reader and the BeadScan Software (Illumina).	Sample name: PT58	Raw data was obtained via the GenomeStudio; data have been normalized using the RSN method from R-package lumi.	GPL10558	Surya Pavan,,Yenamandra	suryay@bii.a-star.edu.sg	Bioinformatics Institute	30, Biopolis street, #07-01 Matrix	Singapore	138671	Singapore	NONE	47322
GSM2011295	Public on May 26 2017	Dec 30 2015	May 26 2017	RNA	1	hepatocellular carcinoma tumor tissue	Homo sapiens	diagnosis: hepatocellular carcinoma (HCC)	patient id: HCC61	tissue: primary hepatocellular carcinoma tumor	event_os: 0	duryears_os: 0.04	event_rfs: 0	duryears_rfs: 0.04	age (years): 66	gender (1=m, 2=f): 1	bclc_staging: A	tnm_staging_clinical: I	n/a	n/a	total RNA	RNA was extracted with Trizol reagent, followed by clean-up with QIAGEN RNeasy mini kit in accordance with the prescribed protocol provided with the kit.	Biotin	500 ng of RNA from each sample were reverse transcribed into cDNA and thereby labeled with biotin-UTP following manufacturer protocols.	9606	Illumina HumanHT-12 v4 Expression BeadChip arrays using Illumina standard protocol.	BeadChips were scanned using the Illumina BeadArray Reader and the BeadScan Software (Illumina).	Sample name: PT61	Raw data was obtained via the GenomeStudio; data have been normalized using the RSN method from R-package lumi.	GPL10558	Surya Pavan,,Yenamandra	suryay@bii.a-star.edu.sg	Bioinformatics Institute	30, Biopolis street, #07-01 Matrix	Singapore	138671	Singapore	NONE	47322
GSM2011296	Public on May 26 2017	Dec 30 2015	May 26 2017	RNA	1	hepatocellular carcinoma tumor tissue	Homo sapiens	diagnosis: hepatocellular carcinoma (HCC)	patient id: HCC24	tissue: primary hepatocellular carcinoma tumor	event_os: 0	duryears_os: 2.56	event_rfs: 1	duryears_rfs: 1.58	age (years): 55	gender (1=m, 2=f): 1	bclc_staging: B	tnm_staging_clinical: I	n/a	n/a	total RNA	RNA was extracted with Trizol reagent, followed by clean-up with QIAGEN RNeasy mini kit in accordance with the prescribed protocol provided with the kit.	Biotin	500 ng of RNA from each sample were reverse transcribed into cDNA and thereby labeled with biotin-UTP following manufacturer protocols.	9606	Illumina HumanHT-12 v4 Expression BeadChip arrays using Illumina standard protocol.	BeadChips were scanned using the Illumina BeadArray Reader and the BeadScan Software (Illumina).	Sample name: PT24	Raw data was obtained via the GenomeStudio; data have been normalized using the RSN method from R-package lumi.	GPL10558	Surya Pavan,,Yenamandra	suryay@bii.a-star.edu.sg	Bioinformatics Institute	30, Biopolis street, #07-01 Matrix	Singapore	138671	Singapore	NONE	47322
GSM2011297	Public on May 26 2017	Dec 30 2015	May 26 2017	RNA	1	hepatocellular carcinoma tumor tissue	Homo sapiens	diagnosis: hepatocellular carcinoma (HCC)	patient id: HCC25	tissue: primary hepatocellular carcinoma tumor	event_os: 1	duryears_os: 1.5	event_rfs: 1	duryears_rfs: 0.75	age (years): 59	gender (1=m, 2=f): 1	bclc_staging: C	tnm_staging_clinical: IIIB	n/a	n/a	total RNA	RNA was extracted with Trizol reagent, followed by clean-up with QIAGEN RNeasy mini kit in accordance with the prescribed protocol provided with the kit.	Biotin	500 ng of RNA from each sample were reverse transcribed into cDNA and thereby labeled with biotin-UTP following manufacturer protocols.	9606	Illumina HumanHT-12 v4 Expression BeadChip arrays using Illumina standard protocol.	BeadChips were scanned using the Illumina BeadArray Reader and the BeadScan Software (Illumina).	Sample name: PT25	Raw data was obtained via the GenomeStudio; data have been normalized using the RSN method from R-package lumi.	GPL10558	Surya Pavan,,Yenamandra	suryay@bii.a-star.edu.sg	Bioinformatics Institute	30, Biopolis street, #07-01 Matrix	Singapore	138671	Singapore	NONE	47322
GSM2011298	Public on May 26 2017	Dec 30 2015	May 26 2017	RNA	1	hepatocellular carcinoma tumor tissue	Homo sapiens	diagnosis: hepatocellular carcinoma (HCC)	patient id: HCC54	tissue: primary hepatocellular carcinoma tumor	event_os: 0	duryears_os: 2.09	event_rfs: 0	duryears_rfs: 2.12	age (years): 79	gender (1=m, 2=f): 1	bclc_staging: C	tnm_staging_clinical: IIIB	n/a	n/a	total RNA	RNA was extracted with Trizol reagent, followed by clean-up with QIAGEN RNeasy mini kit in accordance with the prescribed protocol provided with the kit.	Biotin	500 ng of RNA from each sample were reverse transcribed into cDNA and thereby labeled with biotin-UTP following manufacturer protocols.	9606	Illumina HumanHT-12 v4 Expression BeadChip arrays using Illumina standard protocol.	BeadChips were scanned using the Illumina BeadArray Reader and the BeadScan Software (Illumina).	Sample name: PT54	Raw data was obtained via the GenomeStudio; data have been normalized using the RSN method from R-package lumi.	GPL10558	Surya Pavan,,Yenamandra	suryay@bii.a-star.edu.sg	Bioinformatics Institute	30, Biopolis street, #07-01 Matrix	Singapore	138671	Singapore	NONE	47322
GSM2011299	Public on May 26 2017	Dec 30 2015	May 26 2017	RNA	1	hepatocellular carcinoma tumor tissue	Homo sapiens	diagnosis: hepatocellular carcinoma (HCC)	patient id: HCC83	tissue: primary hepatocellular carcinoma tumor	event_os: 1	duryears_os: 3.62	event_rfs: NA	duryears_rfs: NA	age (years): 65	gender (1=m, 2=f): 1	bclc_staging: B	tnm_staging_clinical: I	n/a	n/a	total RNA	RNA was extracted with Trizol reagent, followed by clean-up with QIAGEN RNeasy mini kit in accordance with the prescribed protocol provided with the kit.	Biotin	500 ng of RNA from each sample were reverse transcribed into cDNA and thereby labeled with biotin-UTP following manufacturer protocols.	9606	Illumina HumanHT-12 v4 Expression BeadChip arrays using Illumina standard protocol.	BeadChips were scanned using the Illumina BeadArray Reader and the BeadScan Software (Illumina).	Sample name: PT83	Raw data was obtained via the GenomeStudio; data have been normalized using the RSN method from R-package lumi.	GPL10558	Surya Pavan,,Yenamandra	suryay@bii.a-star.edu.sg	Bioinformatics Institute	30, Biopolis street, #07-01 Matrix	Singapore	138671	Singapore	NONE	47322
GSM2011300	Public on May 26 2017	Dec 30 2015	May 26 2017	RNA	1	hepatocellular carcinoma tumor tissue	Homo sapiens	diagnosis: hepatocellular carcinoma (HCC)	patient id: HCC88	tissue: primary hepatocellular carcinoma tumor	event_os: 0	duryears_os: 0.02	event_rfs: 0	duryears_rfs: 0.02	age (years): 55	gender (1=m, 2=f): 2	bclc_staging: A	tnm_staging_clinical: I	n/a	n/a	total RNA	RNA was extracted with Trizol reagent, followed by clean-up with QIAGEN RNeasy mini kit in accordance with the prescribed protocol provided with the kit.	Biotin	500 ng of RNA from each sample were reverse transcribed into cDNA and thereby labeled with biotin-UTP following manufacturer protocols.	9606	Illumina HumanHT-12 v4 Expression BeadChip arrays using Illumina standard protocol.	BeadChips were scanned using the Illumina BeadArray Reader and the BeadScan Software (Illumina).	Sample name: PT88	Raw data was obtained via the GenomeStudio; data have been normalized using the RSN method from R-package lumi.	GPL10558	Surya Pavan,,Yenamandra	suryay@bii.a-star.edu.sg	Bioinformatics Institute	30, Biopolis street, #07-01 Matrix	Singapore	138671	Singapore	NONE	47322
GSM2011301	Public on May 26 2017	Dec 30 2015	May 26 2017	RNA	1	hepatocellular carcinoma tumor tissue	Homo sapiens	diagnosis: hepatocellular carcinoma (HCC)	patient id: HCC85	tissue: primary hepatocellular carcinoma tumor	event_os: 0	duryears_os: 0.07	event_rfs: 0	duryears_rfs: 0.08	age (years): 71	gender (1=m, 2=f): 1	bclc_staging: A	tnm_staging_clinical: I	n/a	n/a	total RNA	RNA was extracted with Trizol reagent, followed by clean-up with QIAGEN RNeasy mini kit in accordance with the prescribed protocol provided with the kit.	Biotin	500 ng of RNA from each sample were reverse transcribed into cDNA and thereby labeled with biotin-UTP following manufacturer protocols.	9606	Illumina HumanHT-12 v4 Expression BeadChip arrays using Illumina standard protocol.	BeadChips were scanned using the Illumina BeadArray Reader and the BeadScan Software (Illumina).	Sample name: PT85	Raw data was obtained via the GenomeStudio; data have been normalized using the RSN method from R-package lumi.	GPL10558	Surya Pavan,,Yenamandra	suryay@bii.a-star.edu.sg	Bioinformatics Institute	30, Biopolis street, #07-01 Matrix	Singapore	138671	Singapore	NONE	47322
GSM2011302	Public on May 26 2017	Dec 30 2015	May 26 2017	RNA	1	hepatocellular carcinoma tumor tissue	Homo sapiens	diagnosis: hepatocellular carcinoma (HCC)	patient id: HCC18	tissue: primary hepatocellular carcinoma tumor	event_os: 0	duryears_os: 4.82	event_rfs: 1	duryears_rfs: 4.51	age (years): 67	gender (1=m, 2=f): 1	bclc_staging: B	tnm_staging_clinical: IIIA	n/a	n/a	total RNA	RNA was extracted with Trizol reagent, followed by clean-up with QIAGEN RNeasy mini kit in accordance with the prescribed protocol provided with the kit.	Biotin	500 ng of RNA from each sample were reverse transcribed into cDNA and thereby labeled with biotin-UTP following manufacturer protocols.	9606	Illumina HumanHT-12 v4 Expression BeadChip arrays using Illumina standard protocol.	BeadChips were scanned using the Illumina BeadArray Reader and the BeadScan Software (Illumina).	Sample name: PT18	Raw data was obtained via the GenomeStudio; data have been normalized using the RSN method from R-package lumi.	GPL10558	Surya Pavan,,Yenamandra	suryay@bii.a-star.edu.sg	Bioinformatics Institute	30, Biopolis street, #07-01 Matrix	Singapore	138671	Singapore	NONE	47322
GSM2011303	Public on May 26 2017	Dec 30 2015	May 26 2017	RNA	1	hepatocellular carcinoma tumor tissue	Homo sapiens	diagnosis: hepatocellular carcinoma (HCC)	patient id: HCC73	tissue: primary hepatocellular carcinoma tumor	event_os: 0	duryears_os: 3.03	event_rfs: 0	duryears_rfs: 3.07	age (years): 79	gender (1=m, 2=f): 1	bclc_staging: A	tnm_staging_clinical: I	n/a	n/a	total RNA	RNA was extracted with Trizol reagent, followed by clean-up with QIAGEN RNeasy mini kit in accordance with the prescribed protocol provided with the kit.	Biotin	500 ng of RNA from each sample were reverse transcribed into cDNA and thereby labeled with biotin-UTP following manufacturer protocols.	9606	Illumina HumanHT-12 v4 Expression BeadChip arrays using Illumina standard protocol.	BeadChips were scanned using the Illumina BeadArray Reader and the BeadScan Software (Illumina).	Sample name: PT73	Raw data was obtained via the GenomeStudio; data have been normalized using the RSN method from R-package lumi.	GPL10558	Surya Pavan,,Yenamandra	suryay@bii.a-star.edu.sg	Bioinformatics Institute	30, Biopolis street, #07-01 Matrix	Singapore	138671	Singapore	NONE	47322
GSM2011304	Public on May 26 2017	Dec 30 2015	May 26 2017	RNA	1	hepatocellular carcinoma tumor tissue	Homo sapiens	diagnosis: hepatocellular carcinoma (HCC)	patient id: HCC40	tissue: primary hepatocellular carcinoma tumor	event_os: 0	duryears_os: 0.04	event_rfs: 0	duryears_rfs: 0.04	age (years): 65	gender (1=m, 2=f): 1	bclc_staging: A	tnm_staging_clinical: I	n/a	n/a	total RNA	RNA was extracted with Trizol reagent, followed by clean-up with QIAGEN RNeasy mini kit in accordance with the prescribed protocol provided with the kit.	Biotin	500 ng of RNA from each sample were reverse transcribed into cDNA and thereby labeled with biotin-UTP following manufacturer protocols.	9606	Illumina HumanHT-12 v4 Expression BeadChip arrays using Illumina standard protocol.	BeadChips were scanned using the Illumina BeadArray Reader and the BeadScan Software (Illumina).	Sample name: PT40	Raw data was obtained via the GenomeStudio; data have been normalized using the RSN method from R-package lumi.	GPL10558	Surya Pavan,,Yenamandra	suryay@bii.a-star.edu.sg	Bioinformatics Institute	30, Biopolis street, #07-01 Matrix	Singapore	138671	Singapore	NONE	47322
GSM2011305	Public on May 26 2017	Dec 30 2015	May 26 2017	RNA	1	hepatocellular carcinoma tumor tissue	Homo sapiens	diagnosis: hepatocellular carcinoma (HCC)	patient id: HCC53	tissue: primary hepatocellular carcinoma tumor	event_os: 0	duryears_os: 0.58	event_rfs: 0	duryears_rfs: 0.59	age (years): 78	gender (1=m, 2=f): 1	bclc_staging: 0	tnm_staging_clinical: IIIA	n/a	n/a	total RNA	RNA was extracted with Trizol reagent, followed by clean-up with QIAGEN RNeasy mini kit in accordance with the prescribed protocol provided with the kit.	Biotin	500 ng of RNA from each sample were reverse transcribed into cDNA and thereby labeled with biotin-UTP following manufacturer protocols.	9606	Illumina HumanHT-12 v4 Expression BeadChip arrays using Illumina standard protocol.	BeadChips were scanned using the Illumina BeadArray Reader and the BeadScan Software (Illumina).	Sample name: PT53	Raw data was obtained via the GenomeStudio; data have been normalized using the RSN method from R-package lumi.	GPL10558	Surya Pavan,,Yenamandra	suryay@bii.a-star.edu.sg	Bioinformatics Institute	30, Biopolis street, #07-01 Matrix	Singapore	138671	Singapore	NONE	47322
GSM2011306	Public on May 26 2017	Dec 30 2015	May 26 2017	RNA	1	hepatocellular carcinoma tumor tissue	Homo sapiens	diagnosis: hepatocellular carcinoma (HCC)	patient id: HCC78	tissue: primary hepatocellular carcinoma tumor	event_os: 1	duryears_os: 1.7	event_rfs: 1	duryears_rfs: 1.22	age (years): 61	gender (1=m, 2=f): 1	bclc_staging: C	tnm_staging_clinical: IIIB	n/a	n/a	total RNA	RNA was extracted with Trizol reagent, followed by clean-up with QIAGEN RNeasy mini kit in accordance with the prescribed protocol provided with the kit.	Biotin	500 ng of RNA from each sample were reverse transcribed into cDNA and thereby labeled with biotin-UTP following manufacturer protocols.	9606	Illumina HumanHT-12 v4 Expression BeadChip arrays using Illumina standard protocol.	BeadChips were scanned using the Illumina BeadArray Reader and the BeadScan Software (Illumina).	Sample name: PT78	Raw data was obtained via the GenomeStudio; data have been normalized using the RSN method from R-package lumi.	GPL10558	Surya Pavan,,Yenamandra	suryay@bii.a-star.edu.sg	Bioinformatics Institute	30, Biopolis street, #07-01 Matrix	Singapore	138671	Singapore	NONE	47322
GSM2011307	Public on May 26 2017	Dec 30 2015	May 26 2017	RNA	1	hepatocellular carcinoma tumor tissue	Homo sapiens	diagnosis: hepatocellular carcinoma (HCC)	patient id: HCC16	tissue: primary hepatocellular carcinoma tumor	event_os: 0	duryears_os: 0.78	event_rfs: NA	duryears_rfs: NA	age (years): 55	gender (1=m, 2=f): 1	bclc_staging: A	tnm_staging_clinical: IIIB	n/a	n/a	total RNA	RNA was extracted with Trizol reagent, followed by clean-up with QIAGEN RNeasy mini kit in accordance with the prescribed protocol provided with the kit.	Biotin	500 ng of RNA from each sample were reverse transcribed into cDNA and thereby labeled with biotin-UTP following manufacturer protocols.	9606	Illumina HumanHT-12 v4 Expression BeadChip arrays using Illumina standard protocol.	BeadChips were scanned using the Illumina BeadArray Reader and the BeadScan Software (Illumina).	Sample name: PT16	Raw data was obtained via the GenomeStudio; data have been normalized using the RSN method from R-package lumi.	GPL10558	Surya Pavan,,Yenamandra	suryay@bii.a-star.edu.sg	Bioinformatics Institute	30, Biopolis street, #07-01 Matrix	Singapore	138671	Singapore	NONE	47322
GSM2011308	Public on May 26 2017	Dec 30 2015	May 26 2017	RNA	1	hepatocellular carcinoma tumor tissue	Homo sapiens	diagnosis: hepatocellular carcinoma (HCC)	patient id: HCC97	tissue: primary hepatocellular carcinoma tumor	event_os: 0	duryears_os: 1.22	event_rfs: 0	duryears_rfs: 1.29	age (years): 54	gender (1=m, 2=f): 1	bclc_staging: 0	tnm_staging_clinical: I	n/a	n/a	total RNA	RNA was extracted with Trizol reagent, followed by clean-up with QIAGEN RNeasy mini kit in accordance with the prescribed protocol provided with the kit.	Biotin	500 ng of RNA from each sample were reverse transcribed into cDNA and thereby labeled with biotin-UTP following manufacturer protocols.	9606	Illumina HumanHT-12 v4 Expression BeadChip arrays using Illumina standard protocol.	BeadChips were scanned using the Illumina BeadArray Reader and the BeadScan Software (Illumina).	Sample name: PT97	Raw data was obtained via the GenomeStudio; data have been normalized using the RSN method from R-package lumi.	GPL10558	Surya Pavan,,Yenamandra	suryay@bii.a-star.edu.sg	Bioinformatics Institute	30, Biopolis street, #07-01 Matrix	Singapore	138671	Singapore	NONE	47322
GSM2011309	Public on May 26 2017	Dec 30 2015	May 26 2017	RNA	1	hepatocellular carcinoma tumor tissue	Homo sapiens	diagnosis: hepatocellular carcinoma (HCC)	patient id: HCC41	tissue: primary hepatocellular carcinoma tumor	event_os: 0	duryears_os: 1.14	event_rfs: 0	duryears_rfs: 1.15	age (years): 58	gender (1=m, 2=f): 2	bclc_staging: A	tnm_staging_clinical: II	n/a	n/a	total RNA	RNA was extracted with Trizol reagent, followed by clean-up with QIAGEN RNeasy mini kit in accordance with the prescribed protocol provided with the kit.	Biotin	500 ng of RNA from each sample were reverse transcribed into cDNA and thereby labeled with biotin-UTP following manufacturer protocols.	9606	Illumina HumanHT-12 v4 Expression BeadChip arrays using Illumina standard protocol.	BeadChips were scanned using the Illumina BeadArray Reader and the BeadScan Software (Illumina).	Sample name: PT41	Raw data was obtained via the GenomeStudio; data have been normalized using the RSN method from R-package lumi.	GPL10558	Surya Pavan,,Yenamandra	suryay@bii.a-star.edu.sg	Bioinformatics Institute	30, Biopolis street, #07-01 Matrix	Singapore	138671	Singapore	NONE	47322
GSM2011310	Public on May 26 2017	Dec 30 2015	May 26 2017	RNA	1	hepatocellular carcinoma tumor tissue	Homo sapiens	diagnosis: hepatocellular carcinoma (HCC)	patient id: HCC57	tissue: primary hepatocellular carcinoma tumor	event_os: 0	duryears_os: 1.07	event_rfs: 1	duryears_rfs: 0.78	age (years): 58	gender (1=m, 2=f): 1	bclc_staging: A	tnm_staging_clinical: I	n/a	n/a	total RNA	RNA was extracted with Trizol reagent, followed by clean-up with QIAGEN RNeasy mini kit in accordance with the prescribed protocol provided with the kit.	Biotin	500 ng of RNA from each sample were reverse transcribed into cDNA and thereby labeled with biotin-UTP following manufacturer protocols.	9606	Illumina HumanHT-12 v4 Expression BeadChip arrays using Illumina standard protocol.	BeadChips were scanned using the Illumina BeadArray Reader and the BeadScan Software (Illumina).	Sample name: PT57	Raw data was obtained via the GenomeStudio; data have been normalized using the RSN method from R-package lumi.	GPL10558	Surya Pavan,,Yenamandra	suryay@bii.a-star.edu.sg	Bioinformatics Institute	30, Biopolis street, #07-01 Matrix	Singapore	138671	Singapore	NONE	47322
GSM2011311	Public on May 26 2017	Dec 30 2015	May 26 2017	RNA	1	hepatocellular carcinoma tumor tissue	Homo sapiens	diagnosis: hepatocellular carcinoma (HCC)	patient id: HCC99	tissue: primary hepatocellular carcinoma tumor	event_os: 0	duryears_os: 1.27	event_rfs: 1	duryears_rfs: 1.29	age (years): 56	gender (1=m, 2=f): 1	bclc_staging: C	tnm_staging_clinical: II	n/a	n/a	total RNA	RNA was extracted with Trizol reagent, followed by clean-up with QIAGEN RNeasy mini kit in accordance with the prescribed protocol provided with the kit.	Biotin	500 ng of RNA from each sample were reverse transcribed into cDNA and thereby labeled with biotin-UTP following manufacturer protocols.	9606	Illumina HumanHT-12 v4 Expression BeadChip arrays using Illumina standard protocol.	BeadChips were scanned using the Illumina BeadArray Reader and the BeadScan Software (Illumina).	Sample name: PT99	Raw data was obtained via the GenomeStudio; data have been normalized using the RSN method from R-package lumi.	GPL10558	Surya Pavan,,Yenamandra	suryay@bii.a-star.edu.sg	Bioinformatics Institute	30, Biopolis street, #07-01 Matrix	Singapore	138671	Singapore	NONE	47322
GSM2011312	Public on May 26 2017	Dec 30 2015	May 26 2017	RNA	1	hepatocellular carcinoma tumor tissue	Homo sapiens	diagnosis: hepatocellular carcinoma (HCC)	patient id: HCC101	tissue: primary hepatocellular carcinoma tumor	event_os: 0	duryears_os: 0.75	event_rfs: 0	duryears_rfs: 0.76	age (years): 58	gender (1=m, 2=f): 1	bclc_staging: A	tnm_staging_clinical: I	n/a	n/a	total RNA	RNA was extracted with Trizol reagent, followed by clean-up with QIAGEN RNeasy mini kit in accordance with the prescribed protocol provided with the kit.	Biotin	500 ng of RNA from each sample were reverse transcribed into cDNA and thereby labeled with biotin-UTP following manufacturer protocols.	9606	Illumina HumanHT-12 v4 Expression BeadChip arrays using Illumina standard protocol.	BeadChips were scanned using the Illumina BeadArray Reader and the BeadScan Software (Illumina).	Sample name: PT101	Raw data was obtained via the GenomeStudio; data have been normalized using the RSN method from R-package lumi.	GPL10558	Surya Pavan,,Yenamandra	suryay@bii.a-star.edu.sg	Bioinformatics Institute	30, Biopolis street, #07-01 Matrix	Singapore	138671	Singapore	NONE	47322
GSM2011313	Public on May 26 2017	Dec 30 2015	May 26 2017	RNA	1	hepatocellular carcinoma tumor tissue	Homo sapiens	diagnosis: hepatocellular carcinoma (HCC)	patient id: HCC76	tissue: primary hepatocellular carcinoma tumor	event_os: 0	duryears_os: 2.26	event_rfs: 0	duryears_rfs: 2.29	age (years): 63	gender (1=m, 2=f): 1	bclc_staging: 0	tnm_staging_clinical: II	n/a	n/a	total RNA	RNA was extracted with Trizol reagent, followed by clean-up with QIAGEN RNeasy mini kit in accordance with the prescribed protocol provided with the kit.	Biotin	500 ng of RNA from each sample were reverse transcribed into cDNA and thereby labeled with biotin-UTP following manufacturer protocols.	9606	Illumina HumanHT-12 v4 Expression BeadChip arrays using Illumina standard protocol.	BeadChips were scanned using the Illumina BeadArray Reader and the BeadScan Software (Illumina).	Sample name: PT76	Raw data was obtained via the GenomeStudio; data have been normalized using the RSN method from R-package lumi.	GPL10558	Surya Pavan,,Yenamandra	suryay@bii.a-star.edu.sg	Bioinformatics Institute	30, Biopolis street, #07-01 Matrix	Singapore	138671	Singapore	NONE	47322
GSM2011314	Public on May 26 2017	Dec 30 2015	May 26 2017	RNA	1	hepatocellular carcinoma tumor tissue	Homo sapiens	diagnosis: hepatocellular carcinoma (HCC)	patient id: HCC98	tissue: primary hepatocellular carcinoma tumor	event_os: 0	duryears_os: 0.53	event_rfs: 0	duryears_rfs: 0.53	age (years): 54	gender (1=m, 2=f): 2	bclc_staging: B	tnm_staging_clinical: I	n/a	n/a	total RNA	RNA was extracted with Trizol reagent, followed by clean-up with QIAGEN RNeasy mini kit in accordance with the prescribed protocol provided with the kit.	Biotin	500 ng of RNA from each sample were reverse transcribed into cDNA and thereby labeled with biotin-UTP following manufacturer protocols.	9606	Illumina HumanHT-12 v4 Expression BeadChip arrays using Illumina standard protocol.	BeadChips were scanned using the Illumina BeadArray Reader and the BeadScan Software (Illumina).	Sample name: PT98	Raw data was obtained via the GenomeStudio; data have been normalized using the RSN method from R-package lumi.	GPL10558	Surya Pavan,,Yenamandra	suryay@bii.a-star.edu.sg	Bioinformatics Institute	30, Biopolis street, #07-01 Matrix	Singapore	138671	Singapore	NONE	47322
GSM2011315	Public on May 26 2017	Dec 30 2015	May 26 2017	RNA	1	hepatocellular carcinoma tumor tissue	Homo sapiens	diagnosis: hepatocellular carcinoma (HCC)	patient id: HCC6	tissue: primary hepatocellular carcinoma tumor	event_os: 1	duryears_os: 0.07	event_rfs: 0	duryears_rfs: 0.07	age (years): 68	gender (1=m, 2=f): 1	bclc_staging: A	tnm_staging_clinical: II	n/a	n/a	total RNA	RNA was extracted with Trizol reagent, followed by clean-up with QIAGEN RNeasy mini kit in accordance with the prescribed protocol provided with the kit.	Biotin	500 ng of RNA from each sample were reverse transcribed into cDNA and thereby labeled with biotin-UTP following manufacturer protocols.	9606	Illumina HumanHT-12 v4 Expression BeadChip arrays using Illumina standard protocol.	BeadChips were scanned using the Illumina BeadArray Reader and the BeadScan Software (Illumina).	Sample name: PT6	Raw data was obtained via the GenomeStudio; data have been normalized using the RSN method from R-package lumi.	GPL10558	Surya Pavan,,Yenamandra	suryay@bii.a-star.edu.sg	Bioinformatics Institute	30, Biopolis street, #07-01 Matrix	Singapore	138671	Singapore	NONE	47322
GSM2011316	Public on May 26 2017	Dec 30 2015	May 26 2017	RNA	1	hepatocellular carcinoma tumor tissue	Homo sapiens	diagnosis: hepatocellular carcinoma (HCC)	patient id: HCC26	tissue: primary hepatocellular carcinoma tumor	event_os: 0	duryears_os: 2.03	event_rfs: 0	duryears_rfs: 2.06	age (years): 74	gender (1=m, 2=f): 1	bclc_staging: A	tnm_staging_clinical: I	n/a	n/a	total RNA	RNA was extracted with Trizol reagent, followed by clean-up with QIAGEN RNeasy mini kit in accordance with the prescribed protocol provided with the kit.	Biotin	500 ng of RNA from each sample were reverse transcribed into cDNA and thereby labeled with biotin-UTP following manufacturer protocols.	9606	Illumina HumanHT-12 v4 Expression BeadChip arrays using Illumina standard protocol.	BeadChips were scanned using the Illumina BeadArray Reader and the BeadScan Software (Illumina).	Sample name: PT26	Raw data was obtained via the GenomeStudio; data have been normalized using the RSN method from R-package lumi.	GPL10558	Surya Pavan,,Yenamandra	suryay@bii.a-star.edu.sg	Bioinformatics Institute	30, Biopolis street, #07-01 Matrix	Singapore	138671	Singapore	NONE	47322
GSM2011317	Public on May 26 2017	Dec 30 2015	May 26 2017	RNA	1	hepatocellular carcinoma tumor tissue	Homo sapiens	diagnosis: hepatocellular carcinoma (HCC)	patient id: HCC3	tissue: primary hepatocellular carcinoma tumor	event_os: 0	duryears_os: 1.65	event_rfs: 0	duryears_rfs: 1.67	age (years): 51	gender (1=m, 2=f): 1	bclc_staging: A	tnm_staging_clinical: I	n/a	n/a	total RNA	RNA was extracted with Trizol reagent, followed by clean-up with QIAGEN RNeasy mini kit in accordance with the prescribed protocol provided with the kit.	Biotin	500 ng of RNA from each sample were reverse transcribed into cDNA and thereby labeled with biotin-UTP following manufacturer protocols.	9606	Illumina HumanHT-12 v4 Expression BeadChip arrays using Illumina standard protocol.	BeadChips were scanned using the Illumina BeadArray Reader and the BeadScan Software (Illumina).	Sample name: PT3	Raw data was obtained via the GenomeStudio; data have been normalized using the RSN method from R-package lumi.	GPL10558	Surya Pavan,,Yenamandra	suryay@bii.a-star.edu.sg	Bioinformatics Institute	30, Biopolis street, #07-01 Matrix	Singapore	138671	Singapore	NONE	47322
GSM2011318	Public on May 26 2017	Dec 30 2015	May 26 2017	RNA	1	hepatocellular carcinoma tumor tissue	Homo sapiens	diagnosis: hepatocellular carcinoma (HCC)	patient id: HCC34	tissue: primary hepatocellular carcinoma tumor	event_os: 0	duryears_os: 1.79	event_rfs: 1	duryears_rfs: 1.23	age (years): 43	gender (1=m, 2=f): 1	bclc_staging: A	tnm_staging_clinical: II	n/a	n/a	total RNA	RNA was extracted with Trizol reagent, followed by clean-up with QIAGEN RNeasy mini kit in accordance with the prescribed protocol provided with the kit.	Biotin	500 ng of RNA from each sample were reverse transcribed into cDNA and thereby labeled with biotin-UTP following manufacturer protocols.	9606	Illumina HumanHT-12 v4 Expression BeadChip arrays using Illumina standard protocol.	BeadChips were scanned using the Illumina BeadArray Reader and the BeadScan Software (Illumina).	Sample name: PT34	Raw data was obtained via the GenomeStudio; data have been normalized using the RSN method from R-package lumi.	GPL10558	Surya Pavan,,Yenamandra	suryay@bii.a-star.edu.sg	Bioinformatics Institute	30, Biopolis street, #07-01 Matrix	Singapore	138671	Singapore	NONE	47322
GSM2011319	Public on May 26 2017	Dec 30 2015	May 26 2017	RNA	1	hepatocellular carcinoma tumor tissue	Homo sapiens	diagnosis: hepatocellular carcinoma (HCC)	patient id: HCC72	tissue: primary hepatocellular carcinoma tumor	event_os: 0	duryears_os: 0.89	event_rfs: 1	duryears_rfs: 1.32	age (years): 73	gender (1=m, 2=f): 1	bclc_staging: A	tnm_staging_clinical: I	n/a	n/a	total RNA	RNA was extracted with Trizol reagent, followed by clean-up with QIAGEN RNeasy mini kit in accordance with the prescribed protocol provided with the kit.	Biotin	500 ng of RNA from each sample were reverse transcribed into cDNA and thereby labeled with biotin-UTP following manufacturer protocols.	9606	Illumina HumanHT-12 v4 Expression BeadChip arrays using Illumina standard protocol.	BeadChips were scanned using the Illumina BeadArray Reader and the BeadScan Software (Illumina).	Sample name: PT72	Raw data was obtained via the GenomeStudio; data have been normalized using the RSN method from R-package lumi.	GPL10558	Surya Pavan,,Yenamandra	suryay@bii.a-star.edu.sg	Bioinformatics Institute	30, Biopolis street, #07-01 Matrix	Singapore	138671	Singapore	NONE	47322
GSM2011320	Public on May 26 2017	Dec 30 2015	May 26 2017	RNA	1	hepatocellular carcinoma tumor tissue	Homo sapiens	diagnosis: hepatocellular carcinoma (HCC)	patient id: HCC31	tissue: primary hepatocellular carcinoma tumor	event_os: 0	duryears_os: 2.71	event_rfs: 0	duryears_rfs: 2.74	age (years): 53	gender (1=m, 2=f): 1	bclc_staging: A	tnm_staging_clinical: I	n/a	n/a	total RNA	RNA was extracted with Trizol reagent, followed by clean-up with QIAGEN RNeasy mini kit in accordance with the prescribed protocol provided with the kit.	Biotin	500 ng of RNA from each sample were reverse transcribed into cDNA and thereby labeled with biotin-UTP following manufacturer protocols.	9606	Illumina HumanHT-12 v4 Expression BeadChip arrays using Illumina standard protocol.	BeadChips were scanned using the Illumina BeadArray Reader and the BeadScan Software (Illumina).	Sample name: PT31	Raw data was obtained via the GenomeStudio; data have been normalized using the RSN method from R-package lumi.	GPL10558	Surya Pavan,,Yenamandra	suryay@bii.a-star.edu.sg	Bioinformatics Institute	30, Biopolis street, #07-01 Matrix	Singapore	138671	Singapore	NONE	47322
GSM2011321	Public on May 26 2017	Dec 30 2015	May 26 2017	RNA	1	hepatocellular carcinoma tumor tissue	Homo sapiens	diagnosis: hepatocellular carcinoma (HCC)	patient id: HCC22	tissue: primary hepatocellular carcinoma tumor	event_os: 0	duryears_os: 2.79	event_rfs: 0	duryears_rfs: 2.83	age (years): 50	gender (1=m, 2=f): 1	bclc_staging: A	tnm_staging_clinical: I	n/a	n/a	total RNA	RNA was extracted with Trizol reagent, followed by clean-up with QIAGEN RNeasy mini kit in accordance with the prescribed protocol provided with the kit.	Biotin	500 ng of RNA from each sample were reverse transcribed into cDNA and thereby labeled with biotin-UTP following manufacturer protocols.	9606	Illumina HumanHT-12 v4 Expression BeadChip arrays using Illumina standard protocol.	BeadChips were scanned using the Illumina BeadArray Reader and the BeadScan Software (Illumina).	Sample name: PT22	Raw data was obtained via the GenomeStudio; data have been normalized using the RSN method from R-package lumi.	GPL10558	Surya Pavan,,Yenamandra	suryay@bii.a-star.edu.sg	Bioinformatics Institute	30, Biopolis street, #07-01 Matrix	Singapore	138671	Singapore	NONE	47322
GSM2011322	Public on May 26 2017	Dec 30 2015	May 26 2017	RNA	1	hepatocellular carcinoma tumor tissue	Homo sapiens	diagnosis: hepatocellular carcinoma (HCC)	patient id: HCC32	tissue: primary hepatocellular carcinoma tumor	event_os: 1	duryears_os: 0.42	event_rfs: 1	duryears_rfs: 0.36	age (years): 73	gender (1=m, 2=f): 1	bclc_staging: C	tnm_staging_clinical: IIIB	n/a	n/a	total RNA	RNA was extracted with Trizol reagent, followed by clean-up with QIAGEN RNeasy mini kit in accordance with the prescribed protocol provided with the kit.	Biotin	500 ng of RNA from each sample were reverse transcribed into cDNA and thereby labeled with biotin-UTP following manufacturer protocols.	9606	Illumina HumanHT-12 v4 Expression BeadChip arrays using Illumina standard protocol.	BeadChips were scanned using the Illumina BeadArray Reader and the BeadScan Software (Illumina).	Sample name: PT32	Raw data was obtained via the GenomeStudio; data have been normalized using the RSN method from R-package lumi.	GPL10558	Surya Pavan,,Yenamandra	suryay@bii.a-star.edu.sg	Bioinformatics Institute	30, Biopolis street, #07-01 Matrix	Singapore	138671	Singapore	NONE	47322
GSM2011323	Public on May 26 2017	Dec 30 2015	May 26 2017	RNA	1	hepatocellular carcinoma tumor tissue	Homo sapiens	diagnosis: hepatocellular carcinoma (HCC)	patient id: HCC102	tissue: primary hepatocellular carcinoma tumor	event_os: 0	duryears_os: 0.55	event_rfs: 0	duryears_rfs: 0.56	age (years): 61	gender (1=m, 2=f): 1	bclc_staging: C	tnm_staging_clinical: IIIB	n/a	n/a	total RNA	RNA was extracted with Trizol reagent, followed by clean-up with QIAGEN RNeasy mini kit in accordance with the prescribed protocol provided with the kit.	Biotin	500 ng of RNA from each sample were reverse transcribed into cDNA and thereby labeled with biotin-UTP following manufacturer protocols.	9606	Illumina HumanHT-12 v4 Expression BeadChip arrays using Illumina standard protocol.	BeadChips were scanned using the Illumina BeadArray Reader and the BeadScan Software (Illumina).	Sample name: PT102	Raw data was obtained via the GenomeStudio; data have been normalized using the RSN method from R-package lumi.	GPL10558	Surya Pavan,,Yenamandra	suryay@bii.a-star.edu.sg	Bioinformatics Institute	30, Biopolis street, #07-01 Matrix	Singapore	138671	Singapore	NONE	47322
GSM2011324	Public on May 26 2017	Dec 30 2015	May 26 2017	RNA	1	hepatocellular carcinoma tumor tissue	Homo sapiens	diagnosis: hepatocellular carcinoma (HCC)	patient id: HCC103	tissue: primary hepatocellular carcinoma tumor	event_os: 0	duryears_os: 0.52	event_rfs: 0	duryears_rfs: 0.53	age (years): 41	gender (1=m, 2=f): 1	bclc_staging: A	tnm_staging_clinical: I	n/a	n/a	total RNA	RNA was extracted with Trizol reagent, followed by clean-up with QIAGEN RNeasy mini kit in accordance with the prescribed protocol provided with the kit.	Biotin	500 ng of RNA from each sample were reverse transcribed into cDNA and thereby labeled with biotin-UTP following manufacturer protocols.	9606	Illumina HumanHT-12 v4 Expression BeadChip arrays using Illumina standard protocol.	BeadChips were scanned using the Illumina BeadArray Reader and the BeadScan Software (Illumina).	Sample name: PT103	Raw data was obtained via the GenomeStudio; data have been normalized using the RSN method from R-package lumi.	GPL10558	Surya Pavan,,Yenamandra	suryay@bii.a-star.edu.sg	Bioinformatics Institute	30, Biopolis street, #07-01 Matrix	Singapore	138671	Singapore	NONE	47322
GSM2011325	Public on May 26 2017	Dec 30 2015	May 26 2017	RNA	1	hepatocellular carcinoma tumor tissue	Homo sapiens	diagnosis: hepatocellular carcinoma (HCC)	patient id: HCC5	tissue: primary hepatocellular carcinoma tumor	event_os: 0	duryears_os: 0.68	event_rfs: 1	duryears_rfs: 0.56	age (years): 68	gender (1=m, 2=f): 1	bclc_staging: A	tnm_staging_clinical: II	n/a	n/a	total RNA	RNA was extracted with Trizol reagent, followed by clean-up with QIAGEN RNeasy mini kit in accordance with the prescribed protocol provided with the kit.	Biotin	500 ng of RNA from each sample were reverse transcribed into cDNA and thereby labeled with biotin-UTP following manufacturer protocols.	9606	Illumina HumanHT-12 v4 Expression BeadChip arrays using Illumina standard protocol.	BeadChips were scanned using the Illumina BeadArray Reader and the BeadScan Software (Illumina).	Sample name: PT5	Raw data was obtained via the GenomeStudio; data have been normalized using the RSN method from R-package lumi.	GPL10558	Surya Pavan,,Yenamandra	suryay@bii.a-star.edu.sg	Bioinformatics Institute	30, Biopolis street, #07-01 Matrix	Singapore	138671	Singapore	NONE	47322
GSM2011326	Public on May 26 2017	Dec 30 2015	May 26 2017	RNA	1	hepatocellular carcinoma tumor tissue	Homo sapiens	diagnosis: hepatocellular carcinoma (HCC)	patient id: HCC4	tissue: primary hepatocellular carcinoma tumor	event_os: 1	duryears_os: 0.15	event_rfs: 0	duryears_rfs: 0.15	age (years): 60	gender (1=m, 2=f): 1	bclc_staging: B	tnm_staging_clinical: II	n/a	n/a	total RNA	RNA was extracted with Trizol reagent, followed by clean-up with QIAGEN RNeasy mini kit in accordance with the prescribed protocol provided with the kit.	Biotin	500 ng of RNA from each sample were reverse transcribed into cDNA and thereby labeled with biotin-UTP following manufacturer protocols.	9606	Illumina HumanHT-12 v4 Expression BeadChip arrays using Illumina standard protocol.	BeadChips were scanned using the Illumina BeadArray Reader and the BeadScan Software (Illumina).	Sample name: PT4	Raw data was obtained via the GenomeStudio; data have been normalized using the RSN method from R-package lumi.	GPL10558	Surya Pavan,,Yenamandra	suryay@bii.a-star.edu.sg	Bioinformatics Institute	30, Biopolis street, #07-01 Matrix	Singapore	138671	Singapore	NONE	47322
GSM2011327	Public on May 26 2017	Dec 30 2015	May 26 2017	RNA	1	hepatocellular carcinoma tumor tissue	Homo sapiens	diagnosis: hepatocellular carcinoma (HCC)	patient id: HCC7	tissue: primary hepatocellular carcinoma tumor	event_os: 0	duryears_os: 3.2	event_rfs: 1	duryears_rfs: 0.58	age (years): 47	gender (1=m, 2=f): 2	bclc_staging: A	tnm_staging_clinical: I	n/a	n/a	total RNA	RNA was extracted with Trizol reagent, followed by clean-up with QIAGEN RNeasy mini kit in accordance with the prescribed protocol provided with the kit.	Biotin	500 ng of RNA from each sample were reverse transcribed into cDNA and thereby labeled with biotin-UTP following manufacturer protocols.	9606	Illumina HumanHT-12 v4 Expression BeadChip arrays using Illumina standard protocol.	BeadChips were scanned using the Illumina BeadArray Reader and the BeadScan Software (Illumina).	Sample name: PT7	Raw data was obtained via the GenomeStudio; data have been normalized using the RSN method from R-package lumi.	GPL10558	Surya Pavan,,Yenamandra	suryay@bii.a-star.edu.sg	Bioinformatics Institute	30, Biopolis street, #07-01 Matrix	Singapore	138671	Singapore	NONE	47322
GSM2011328	Public on May 26 2017	Dec 30 2015	May 26 2017	RNA	1	hepatocellular carcinoma tumor tissue	Homo sapiens	diagnosis: hepatocellular carcinoma (HCC)	patient id: HCC11	tissue: primary hepatocellular carcinoma tumor	event_os: 0	duryears_os: 2.79	event_rfs: 0	duryears_rfs: 2.83	age (years): 50	gender (1=m, 2=f): 1	bclc_staging: A	tnm_staging_clinical: I	n/a	n/a	total RNA	RNA was extracted with Trizol reagent, followed by clean-up with QIAGEN RNeasy mini kit in accordance with the prescribed protocol provided with the kit.	Biotin	500 ng of RNA from each sample were reverse transcribed into cDNA and thereby labeled with biotin-UTP following manufacturer protocols.	9606	Illumina HumanHT-12 v4 Expression BeadChip arrays using Illumina standard protocol.	BeadChips were scanned using the Illumina BeadArray Reader and the BeadScan Software (Illumina).	Sample name: PT11	Raw data was obtained via the GenomeStudio; data have been normalized using the RSN method from R-package lumi.	GPL10558	Surya Pavan,,Yenamandra	suryay@bii.a-star.edu.sg	Bioinformatics Institute	30, Biopolis street, #07-01 Matrix	Singapore	138671	Singapore	NONE	47322
GSM2011329	Public on May 26 2017	Dec 30 2015	May 26 2017	RNA	1	hepatocellular carcinoma tumor tissue	Homo sapiens	diagnosis: hepatocellular carcinoma (HCC)	patient id: HCC23	tissue: primary hepatocellular carcinoma tumor	event_os: 0	duryears_os: 4.79	event_rfs: 0	duryears_rfs: 4.86	age (years): 53	gender (1=m, 2=f): 1	bclc_staging: A	tnm_staging_clinical: I	n/a	n/a	total RNA	RNA was extracted with Trizol reagent, followed by clean-up with QIAGEN RNeasy mini kit in accordance with the prescribed protocol provided with the kit.	Biotin	500 ng of RNA from each sample were reverse transcribed into cDNA and thereby labeled with biotin-UTP following manufacturer protocols.	9606	Illumina HumanHT-12 v4 Expression BeadChip arrays using Illumina standard protocol.	BeadChips were scanned using the Illumina BeadArray Reader and the BeadScan Software (Illumina).	Sample name: PT23	Raw data was obtained via the GenomeStudio; data have been normalized using the RSN method from R-package lumi.	GPL10558	Surya Pavan,,Yenamandra	suryay@bii.a-star.edu.sg	Bioinformatics Institute	30, Biopolis street, #07-01 Matrix	Singapore	138671	Singapore	NONE	47322
GSM2011330	Public on May 26 2017	Dec 30 2015	May 26 2017	RNA	1	hepatocellular carcinoma tumor tissue	Homo sapiens	diagnosis: hepatocellular carcinoma (HCC)	patient id: HCC36	tissue: primary hepatocellular carcinoma tumor	event_os: 0	duryears_os: 1.38	event_rfs: 0	duryears_rfs: 1.4	age (years): 49	gender (1=m, 2=f): 1	bclc_staging: A	tnm_staging_clinical: II	n/a	n/a	total RNA	RNA was extracted with Trizol reagent, followed by clean-up with QIAGEN RNeasy mini kit in accordance with the prescribed protocol provided with the kit.	Biotin	500 ng of RNA from each sample were reverse transcribed into cDNA and thereby labeled with biotin-UTP following manufacturer protocols.	9606	Illumina HumanHT-12 v4 Expression BeadChip arrays using Illumina standard protocol.	BeadChips were scanned using the Illumina BeadArray Reader and the BeadScan Software (Illumina).	Sample name: PT36	Raw data was obtained via the GenomeStudio; data have been normalized using the RSN method from R-package lumi.	GPL10558	Surya Pavan,,Yenamandra	suryay@bii.a-star.edu.sg	Bioinformatics Institute	30, Biopolis street, #07-01 Matrix	Singapore	138671	Singapore	NONE	47322
GSM2011331	Public on May 26 2017	Dec 30 2015	May 26 2017	RNA	1	hepatocellular carcinoma tumor tissue	Homo sapiens	diagnosis: hepatocellular carcinoma (HCC)	patient id: HCC47	tissue: primary hepatocellular carcinoma tumor	event_os: 0	duryears_os: 2.66	event_rfs: 0	duryears_rfs: 2.7	age (years): 48	gender (1=m, 2=f): 2	bclc_staging: B	tnm_staging_clinical: IIIA	n/a	n/a	total RNA	RNA was extracted with Trizol reagent, followed by clean-up with QIAGEN RNeasy mini kit in accordance with the prescribed protocol provided with the kit.	Biotin	500 ng of RNA from each sample were reverse transcribed into cDNA and thereby labeled with biotin-UTP following manufacturer protocols.	9606	Illumina HumanHT-12 v4 Expression BeadChip arrays using Illumina standard protocol.	BeadChips were scanned using the Illumina BeadArray Reader and the BeadScan Software (Illumina).	Sample name: PT47	Raw data was obtained via the GenomeStudio; data have been normalized using the RSN method from R-package lumi.	GPL10558	Surya Pavan,,Yenamandra	suryay@bii.a-star.edu.sg	Bioinformatics Institute	30, Biopolis street, #07-01 Matrix	Singapore	138671	Singapore	NONE	47322
GSM2011332	Public on May 26 2017	Dec 30 2015	May 26 2017	RNA	1	hepatocellular carcinoma tumor tissue	Homo sapiens	diagnosis: hepatocellular carcinoma (HCC)	patient id: HCC70	tissue: primary hepatocellular carcinoma tumor	event_os: 0	duryears_os: 4.19	event_rfs: 0	duryears_rfs: 4.25	age (years): 85	gender (1=m, 2=f): 1	bclc_staging: A	tnm_staging_clinical: I	n/a	n/a	total RNA	RNA was extracted with Trizol reagent, followed by clean-up with QIAGEN RNeasy mini kit in accordance with the prescribed protocol provided with the kit.	Biotin	500 ng of RNA from each sample were reverse transcribed into cDNA and thereby labeled with biotin-UTP following manufacturer protocols.	9606	Illumina HumanHT-12 v4 Expression BeadChip arrays using Illumina standard protocol.	BeadChips were scanned using the Illumina BeadArray Reader and the BeadScan Software (Illumina).	Sample name: PT70	Raw data was obtained via the GenomeStudio; data have been normalized using the RSN method from R-package lumi.	GPL10558	Surya Pavan,,Yenamandra	suryay@bii.a-star.edu.sg	Bioinformatics Institute	30, Biopolis street, #07-01 Matrix	Singapore	138671	Singapore	NONE	47322
GSM2011333	Public on May 26 2017	Dec 30 2015	May 26 2017	RNA	1	hepatocellular carcinoma tumor tissue	Homo sapiens	diagnosis: hepatocellular carcinoma (HCC)	patient id: HCC84	tissue: primary hepatocellular carcinoma tumor	event_os: 0	duryears_os: 5.76	event_rfs: 1	duryears_rfs: 1.14	age (years): 58	gender (1=m, 2=f): 1	bclc_staging: A	tnm_staging_clinical: I	n/a	n/a	total RNA	RNA was extracted with Trizol reagent, followed by clean-up with QIAGEN RNeasy mini kit in accordance with the prescribed protocol provided with the kit.	Biotin	500 ng of RNA from each sample were reverse transcribed into cDNA and thereby labeled with biotin-UTP following manufacturer protocols.	9606	Illumina HumanHT-12 v4 Expression BeadChip arrays using Illumina standard protocol.	BeadChips were scanned using the Illumina BeadArray Reader and the BeadScan Software (Illumina).	Sample name: PT84	Raw data was obtained via the GenomeStudio; data have been normalized using the RSN method from R-package lumi.	GPL10558	Surya Pavan,,Yenamandra	suryay@bii.a-star.edu.sg	Bioinformatics Institute	30, Biopolis street, #07-01 Matrix	Singapore	138671	Singapore	NONE	47322
GSM2011334	Public on May 26 2017	Dec 30 2015	May 26 2017	RNA	1	hepatocellular carcinoma tumor tissue	Homo sapiens	diagnosis: hepatocellular carcinoma (HCC)	patient id: HCC14	tissue: primary hepatocellular carcinoma tumor	event_os: 0	duryears_os: 5.76	event_rfs: 1	duryears_rfs: 1.14	age (years): 58	gender (1=m, 2=f): 1	bclc_staging: A	tnm_staging_clinical: I	n/a	n/a	total RNA	RNA was extracted with Trizol reagent, followed by clean-up with QIAGEN RNeasy mini kit in accordance with the prescribed protocol provided with the kit.	Biotin	500 ng of RNA from each sample were reverse transcribed into cDNA and thereby labeled with biotin-UTP following manufacturer protocols.	9606	Illumina HumanHT-12 v4 Expression BeadChip arrays using Illumina standard protocol.	BeadChips were scanned using the Illumina BeadArray Reader and the BeadScan Software (Illumina).	Sample name: PT14	Raw data was obtained via the GenomeStudio; data have been normalized using the RSN method from R-package lumi.	GPL10558	Surya Pavan,,Yenamandra	suryay@bii.a-star.edu.sg	Bioinformatics Institute	30, Biopolis street, #07-01 Matrix	Singapore	138671	Singapore	NONE	47322
GSM2011335	Public on May 26 2017	Dec 30 2015	May 26 2017	RNA	1	hepatocellular carcinoma tumor tissue	Homo sapiens	diagnosis: hepatocellular carcinoma (HCC)	patient id: HCC37	tissue: primary hepatocellular carcinoma tumor	event_os: 1	duryears_os: 3.98	event_rfs: 1	duryears_rfs: 1.27	age (years): 55	gender (1=m, 2=f): 1	bclc_staging: B	tnm_staging_clinical: II	n/a	n/a	total RNA	RNA was extracted with Trizol reagent, followed by clean-up with QIAGEN RNeasy mini kit in accordance with the prescribed protocol provided with the kit.	Biotin	500 ng of RNA from each sample were reverse transcribed into cDNA and thereby labeled with biotin-UTP following manufacturer protocols.	9606	Illumina HumanHT-12 v4 Expression BeadChip arrays using Illumina standard protocol.	BeadChips were scanned using the Illumina BeadArray Reader and the BeadScan Software (Illumina).	Sample name: PT37	Raw data was obtained via the GenomeStudio; data have been normalized using the RSN method from R-package lumi.	GPL10558	Surya Pavan,,Yenamandra	suryay@bii.a-star.edu.sg	Bioinformatics Institute	30, Biopolis street, #07-01 Matrix	Singapore	138671	Singapore	NONE	47322
GSM2011336	Public on May 26 2017	Dec 30 2015	May 26 2017	RNA	1	hepatocellular carcinoma tumor tissue	Homo sapiens	diagnosis: hepatocellular carcinoma (HCC)	patient id: HCC82	tissue: primary hepatocellular carcinoma tumor	event_os: 0	duryears_os: 4.98	event_rfs: 1	duryears_rfs: 4.78	age (years): 81	gender (1=m, 2=f): 1	bclc_staging: A	tnm_staging_clinical: I	n/a	n/a	total RNA	RNA was extracted with Trizol reagent, followed by clean-up with QIAGEN RNeasy mini kit in accordance with the prescribed protocol provided with the kit.	Biotin	500 ng of RNA from each sample were reverse transcribed into cDNA and thereby labeled with biotin-UTP following manufacturer protocols.	9606	Illumina HumanHT-12 v4 Expression BeadChip arrays using Illumina standard protocol.	BeadChips were scanned using the Illumina BeadArray Reader and the BeadScan Software (Illumina).	Sample name: PT82	Raw data was obtained via the GenomeStudio; data have been normalized using the RSN method from R-package lumi.	GPL10558	Surya Pavan,,Yenamandra	suryay@bii.a-star.edu.sg	Bioinformatics Institute	30, Biopolis street, #07-01 Matrix	Singapore	138671	Singapore	NONE	47322
GSM2011337	Public on May 26 2017	Dec 30 2015	May 26 2017	RNA	1	hepatocellular carcinoma tumor tissue	Homo sapiens	diagnosis: hepatocellular carcinoma (HCC)	patient id: HCC104	tissue: primary hepatocellular carcinoma tumor	event_os: 0	duryears_os: 0.64	event_rfs: 1	duryears_rfs: 1.67	age (years): 60	gender (1=m, 2=f): 1	bclc_staging: A	tnm_staging_clinical: II	n/a	n/a	total RNA	RNA was extracted with Trizol reagent, followed by clean-up with QIAGEN RNeasy mini kit in accordance with the prescribed protocol provided with the kit.	Biotin	500 ng of RNA from each sample were reverse transcribed into cDNA and thereby labeled with biotin-UTP following manufacturer protocols.	9606	Illumina HumanHT-12 v4 Expression BeadChip arrays using Illumina standard protocol.	BeadChips were scanned using the Illumina BeadArray Reader and the BeadScan Software (Illumina).	Sample name: PT104	Raw data was obtained via the GenomeStudio; data have been normalized using the RSN method from R-package lumi.	GPL10558	Surya Pavan,,Yenamandra	suryay@bii.a-star.edu.sg	Bioinformatics Institute	30, Biopolis street, #07-01 Matrix	Singapore	138671	Singapore	NONE	47322
GSM2011338	Public on May 26 2017	Dec 30 2015	May 26 2017	RNA	1	hepatocellular carcinoma tumor tissue	Homo sapiens	diagnosis: hepatocellular carcinoma (HCC)	patient id: HCC29	tissue: primary hepatocellular carcinoma tumor	event_os: 1	duryears_os: 0.52	event_rfs: 0	duryears_rfs: 0.79	age (years): 70	gender (1=m, 2=f): 1	bclc_staging: A	tnm_staging_clinical: II	n/a	n/a	total RNA	RNA was extracted with Trizol reagent, followed by clean-up with QIAGEN RNeasy mini kit in accordance with the prescribed protocol provided with the kit.	Biotin	500 ng of RNA from each sample were reverse transcribed into cDNA and thereby labeled with biotin-UTP following manufacturer protocols.	9606	Illumina HumanHT-12 v4 Expression BeadChip arrays using Illumina standard protocol.	BeadChips were scanned using the Illumina BeadArray Reader and the BeadScan Software (Illumina).	Sample name: PT29	Raw data was obtained via the GenomeStudio; data have been normalized using the RSN method from R-package lumi.	GPL10558	Surya Pavan,,Yenamandra	suryay@bii.a-star.edu.sg	Bioinformatics Institute	30, Biopolis street, #07-01 Matrix	Singapore	138671	Singapore	NONE	47322
GSM2011339	Public on May 26 2017	Dec 30 2015	May 26 2017	RNA	1	hepatocellular carcinoma tumor tissue	Homo sapiens	diagnosis: hepatocellular carcinoma (HCC)	patient id: HCC51	tissue: primary hepatocellular carcinoma tumor	event_os: 0	duryears_os: 3.28	event_rfs: 1	duryears_rfs: 0.07	age (years): 57	gender (1=m, 2=f): 1	bclc_staging: B	tnm_staging_clinical: IIIA	n/a	n/a	total RNA	RNA was extracted with Trizol reagent, followed by clean-up with QIAGEN RNeasy mini kit in accordance with the prescribed protocol provided with the kit.	Biotin	500 ng of RNA from each sample were reverse transcribed into cDNA and thereby labeled with biotin-UTP following manufacturer protocols.	9606	Illumina HumanHT-12 v4 Expression BeadChip arrays using Illumina standard protocol.	BeadChips were scanned using the Illumina BeadArray Reader and the BeadScan Software (Illumina).	Sample name: PT51	Raw data was obtained via the GenomeStudio; data have been normalized using the RSN method from R-package lumi.	GPL10558	Surya Pavan,,Yenamandra	suryay@bii.a-star.edu.sg	Bioinformatics Institute	30, Biopolis street, #07-01 Matrix	Singapore	138671	Singapore	NONE	47322
GSM2011340	Public on May 26 2017	Dec 30 2015	May 26 2017	RNA	1	hepatocellular carcinoma tumor tissue	Homo sapiens	diagnosis: hepatocellular carcinoma (HCC)	patient id: HCC100	tissue: primary hepatocellular carcinoma tumor	event_os: 0	duryears_os: 0.78	event_rfs: 0	duryears_rfs: 0.65	age (years): 68	gender (1=m, 2=f): 1	bclc_staging: A	tnm_staging_clinical: I	n/a	n/a	total RNA	RNA was extracted with Trizol reagent, followed by clean-up with QIAGEN RNeasy mini kit in accordance with the prescribed protocol provided with the kit.	Biotin	500 ng of RNA from each sample were reverse transcribed into cDNA and thereby labeled with biotin-UTP following manufacturer protocols.	9606	Illumina HumanHT-12 v4 Expression BeadChip arrays using Illumina standard protocol.	BeadChips were scanned using the Illumina BeadArray Reader and the BeadScan Software (Illumina).	Sample name: PT100	Raw data was obtained via the GenomeStudio; data have been normalized using the RSN method from R-package lumi.	GPL10558	Surya Pavan,,Yenamandra	suryay@bii.a-star.edu.sg	Bioinformatics Institute	30, Biopolis street, #07-01 Matrix	Singapore	138671	Singapore	NONE	47322
GSM2011341	Public on May 26 2017	Dec 30 2015	May 26 2017	RNA	1	hepatocellular carcinoma tumor tissue	Homo sapiens	diagnosis: hepatocellular carcinoma (HCC)	patient id: HCC115	tissue: primary hepatocellular carcinoma tumor	event_os: 0	duryears_os: 0.02	event_rfs: 0	duryears_rfs: 0.02	age (years): 63	gender (1=m, 2=f): 1	bclc_staging: A	tnm_staging_clinical: II	n/a	n/a	total RNA	RNA was extracted with Trizol reagent, followed by clean-up with QIAGEN RNeasy mini kit in accordance with the prescribed protocol provided with the kit.	Biotin	500 ng of RNA from each sample were reverse transcribed into cDNA and thereby labeled with biotin-UTP following manufacturer protocols.	9606	Illumina HumanHT-12 v4 Expression BeadChip arrays using Illumina standard protocol.	BeadChips were scanned using the Illumina BeadArray Reader and the BeadScan Software (Illumina).	Sample name: PT115	Raw data was obtained via the GenomeStudio; data have been normalized using the RSN method from R-package lumi.	GPL10558	Surya Pavan,,Yenamandra	suryay@bii.a-star.edu.sg	Bioinformatics Institute	30, Biopolis street, #07-01 Matrix	Singapore	138671	Singapore	NONE	47322
GSM2011342	Public on May 26 2017	Dec 30 2015	May 26 2017	RNA	1	hepatocellular carcinoma tumor tissue	Homo sapiens	diagnosis: hepatocellular carcinoma (HCC)	patient id: HCC109	tissue: primary hepatocellular carcinoma tumor	event_os: 0	duryears_os: 0.34	event_rfs: 0	duryears_rfs: 0.35	age (years): 52	gender (1=m, 2=f): 1	bclc_staging: A	tnm_staging_clinical: II	n/a	n/a	total RNA	RNA was extracted with Trizol reagent, followed by clean-up with QIAGEN RNeasy mini kit in accordance with the prescribed protocol provided with the kit.	Biotin	500 ng of RNA from each sample were reverse transcribed into cDNA and thereby labeled with biotin-UTP following manufacturer protocols.	9606	Illumina HumanHT-12 v4 Expression BeadChip arrays using Illumina standard protocol.	BeadChips were scanned using the Illumina BeadArray Reader and the BeadScan Software (Illumina).	Sample name: PT109	Raw data was obtained via the GenomeStudio; data have been normalized using the RSN method from R-package lumi.	GPL10558	Surya Pavan,,Yenamandra	suryay@bii.a-star.edu.sg	Bioinformatics Institute	30, Biopolis street, #07-01 Matrix	Singapore	138671	Singapore	NONE	47322
GSM2011343	Public on May 26 2017	Dec 30 2015	May 26 2017	RNA	1	hepatocellular carcinoma tumor tissue	Homo sapiens	diagnosis: hepatocellular carcinoma (HCC)	patient id: HCC107	tissue: primary hepatocellular carcinoma tumor	event_os: 0	duryears_os: 0.58	event_rfs: 0	duryears_rfs: 0.58	age (years): 65	gender (1=m, 2=f): 1	bclc_staging: A	tnm_staging_clinical: II	n/a	n/a	total RNA	RNA was extracted with Trizol reagent, followed by clean-up with QIAGEN RNeasy mini kit in accordance with the prescribed protocol provided with the kit.	Biotin	500 ng of RNA from each sample were reverse transcribed into cDNA and thereby labeled with biotin-UTP following manufacturer protocols.	9606	Illumina HumanHT-12 v4 Expression BeadChip arrays using Illumina standard protocol.	BeadChips were scanned using the Illumina BeadArray Reader and the BeadScan Software (Illumina).	Sample name: PT107	Raw data was obtained via the GenomeStudio; data have been normalized using the RSN method from R-package lumi.	GPL10558	Surya Pavan,,Yenamandra	suryay@bii.a-star.edu.sg	Bioinformatics Institute	30, Biopolis street, #07-01 Matrix	Singapore	138671	Singapore	NONE	47322
GSM2011344	Public on May 26 2017	Dec 30 2015	May 26 2017	RNA	1	hepatocellular carcinoma tumor tissue	Homo sapiens	diagnosis: hepatocellular carcinoma (HCC)	patient id: HCC110	tissue: primary hepatocellular carcinoma tumor	event_os: 0	duryears_os: 0.78	event_rfs: 1	duryears_rfs: 0.56	age (years): 65	gender (1=m, 2=f): 1	bclc_staging: A	tnm_staging_clinical: I	n/a	n/a	total RNA	RNA was extracted with Trizol reagent, followed by clean-up with QIAGEN RNeasy mini kit in accordance with the prescribed protocol provided with the kit.	Biotin	500 ng of RNA from each sample were reverse transcribed into cDNA and thereby labeled with biotin-UTP following manufacturer protocols.	9606	Illumina HumanHT-12 v4 Expression BeadChip arrays using Illumina standard protocol.	BeadChips were scanned using the Illumina BeadArray Reader and the BeadScan Software (Illumina).	Sample name: PT110	Raw data was obtained via the GenomeStudio; data have been normalized using the RSN method from R-package lumi.	GPL10558	Surya Pavan,,Yenamandra	suryay@bii.a-star.edu.sg	Bioinformatics Institute	30, Biopolis street, #07-01 Matrix	Singapore	138671	Singapore	NONE	47322
GSM2011345	Public on May 26 2017	Dec 30 2015	May 26 2017	RNA	1	hepatocellular carcinoma tumor tissue	Homo sapiens	diagnosis: hepatocellular carcinoma (HCC)	patient id: HCC30	tissue: primary hepatocellular carcinoma tumor	event_os: 1	duryears_os: 6.29	event_rfs: 1	duryears_rfs: 1.01	age (years): 56	gender (1=m, 2=f): 1	bclc_staging: A	tnm_staging_clinical: I	n/a	n/a	total RNA	RNA was extracted with Trizol reagent, followed by clean-up with QIAGEN RNeasy mini kit in accordance with the prescribed protocol provided with the kit.	Biotin	500 ng of RNA from each sample were reverse transcribed into cDNA and thereby labeled with biotin-UTP following manufacturer protocols.	9606	Illumina HumanHT-12 v4 Expression BeadChip arrays using Illumina standard protocol.	BeadChips were scanned using the Illumina BeadArray Reader and the BeadScan Software (Illumina).	Sample name: PT30	Raw data was obtained via the GenomeStudio; data have been normalized using the RSN method from R-package lumi.	GPL10558	Surya Pavan,,Yenamandra	suryay@bii.a-star.edu.sg	Bioinformatics Institute	30, Biopolis street, #07-01 Matrix	Singapore	138671	Singapore	NONE	47322
GSM2011346	Public on May 26 2017	Dec 30 2015	May 26 2017	RNA	1	hepatocellular carcinoma tumor tissue	Homo sapiens	diagnosis: hepatocellular carcinoma (HCC)	patient id: HCC33	tissue: primary hepatocellular carcinoma tumor	event_os: 1	duryears_os: 0.19	event_rfs: NA	duryears_rfs: NA	age (years): 41	gender (1=m, 2=f): 1	bclc_staging: C	tnm_staging_clinical: IIIB	n/a	n/a	total RNA	RNA was extracted with Trizol reagent, followed by clean-up with QIAGEN RNeasy mini kit in accordance with the prescribed protocol provided with the kit.	Biotin	500 ng of RNA from each sample were reverse transcribed into cDNA and thereby labeled with biotin-UTP following manufacturer protocols.	9606	Illumina HumanHT-12 v4 Expression BeadChip arrays using Illumina standard protocol.	BeadChips were scanned using the Illumina BeadArray Reader and the BeadScan Software (Illumina).	Sample name: PT33	Raw data was obtained via the GenomeStudio; data have been normalized using the RSN method from R-package lumi.	GPL10558	Surya Pavan,,Yenamandra	suryay@bii.a-star.edu.sg	Bioinformatics Institute	30, Biopolis street, #07-01 Matrix	Singapore	138671	Singapore	NONE	47322
GSM2011347	Public on May 26 2017	Dec 30 2015	May 26 2017	RNA	1	hepatocellular carcinoma tumor tissue	Homo sapiens	diagnosis: hepatocellular carcinoma (HCC)	patient id: HCC96	tissue: primary hepatocellular carcinoma tumor	event_os: 0	duryears_os: 1.17	event_rfs: 0	duryears_rfs: 1.19	age (years): 64	gender (1=m, 2=f): 1	bclc_staging: A	tnm_staging_clinical: I	n/a	n/a	total RNA	RNA was extracted with Trizol reagent, followed by clean-up with QIAGEN RNeasy mini kit in accordance with the prescribed protocol provided with the kit.	Biotin	500 ng of RNA from each sample were reverse transcribed into cDNA and thereby labeled with biotin-UTP following manufacturer protocols.	9606	Illumina HumanHT-12 v4 Expression BeadChip arrays using Illumina standard protocol.	BeadChips were scanned using the Illumina BeadArray Reader and the BeadScan Software (Illumina).	Sample name: PT96	Raw data was obtained via the GenomeStudio; data have been normalized using the RSN method from R-package lumi.	GPL10558	Surya Pavan,,Yenamandra	suryay@bii.a-star.edu.sg	Bioinformatics Institute	30, Biopolis street, #07-01 Matrix	Singapore	138671	Singapore	NONE	47322
GSM2011348	Public on May 26 2017	Dec 30 2015	May 26 2017	RNA	1	hepatocellular carcinoma tumor tissue	Homo sapiens	diagnosis: hepatocellular carcinoma (HCC)	patient id: HCC79	tissue: primary hepatocellular carcinoma tumor	event_os: 0	duryears_os: 0.02	event_rfs: 0	duryears_rfs: 0.02	age (years): 61	gender (1=m, 2=f): 2	bclc_staging: A	tnm_staging_clinical: I	n/a	n/a	total RNA	RNA was extracted with Trizol reagent, followed by clean-up with QIAGEN RNeasy mini kit in accordance with the prescribed protocol provided with the kit.	Biotin	500 ng of RNA from each sample were reverse transcribed into cDNA and thereby labeled with biotin-UTP following manufacturer protocols.	9606	Illumina HumanHT-12 v4 Expression BeadChip arrays using Illumina standard protocol.	BeadChips were scanned using the Illumina BeadArray Reader and the BeadScan Software (Illumina).	Sample name: PT79	Raw data was obtained via the GenomeStudio; data have been normalized using the RSN method from R-package lumi.	GPL10558	Surya Pavan,,Yenamandra	suryay@bii.a-star.edu.sg	Bioinformatics Institute	30, Biopolis street, #07-01 Matrix	Singapore	138671	Singapore	NONE	47322
GSM2011349	Public on May 26 2017	Dec 30 2015	May 26 2017	RNA	1	hepatocellular carcinoma tumor tissue	Homo sapiens	diagnosis: hepatocellular carcinoma (HCC)	patient id: HCC92	tissue: primary hepatocellular carcinoma tumor	event_os: 0	duryears_os: 4.98	event_rfs: NA	duryears_rfs: NA	age (years): 44	gender (1=m, 2=f): 1	bclc_staging: B	tnm_staging_clinical: II	n/a	n/a	total RNA	RNA was extracted with Trizol reagent, followed by clean-up with QIAGEN RNeasy mini kit in accordance with the prescribed protocol provided with the kit.	Biotin	500 ng of RNA from each sample were reverse transcribed into cDNA and thereby labeled with biotin-UTP following manufacturer protocols.	9606	Illumina HumanHT-12 v4 Expression BeadChip arrays using Illumina standard protocol.	BeadChips were scanned using the Illumina BeadArray Reader and the BeadScan Software (Illumina).	Sample name: PT92	Raw data was obtained via the GenomeStudio; data have been normalized using the RSN method from R-package lumi.	GPL10558	Surya Pavan,,Yenamandra	suryay@bii.a-star.edu.sg	Bioinformatics Institute	30, Biopolis street, #07-01 Matrix	Singapore	138671	Singapore	NONE	47322
GSM2011350	Public on May 26 2017	Dec 30 2015	May 26 2017	RNA	1	hepatocellular carcinoma tumor tissue	Homo sapiens	diagnosis: hepatocellular carcinoma (HCC)	patient id: HCC94	tissue: primary hepatocellular carcinoma tumor	event_os: 1	duryears_os: 2.71	event_rfs: NA	duryears_rfs: NA	age (years): 78	gender (1=m, 2=f): 1	bclc_staging: A	tnm_staging_clinical: I	n/a	n/a	total RNA	RNA was extracted with Trizol reagent, followed by clean-up with QIAGEN RNeasy mini kit in accordance with the prescribed protocol provided with the kit.	Biotin	500 ng of RNA from each sample were reverse transcribed into cDNA and thereby labeled with biotin-UTP following manufacturer protocols.	9606	Illumina HumanHT-12 v4 Expression BeadChip arrays using Illumina standard protocol.	BeadChips were scanned using the Illumina BeadArray Reader and the BeadScan Software (Illumina).	Sample name: PT94	Raw data was obtained via the GenomeStudio; data have been normalized using the RSN method from R-package lumi.	GPL10558	Surya Pavan,,Yenamandra	suryay@bii.a-star.edu.sg	Bioinformatics Institute	30, Biopolis street, #07-01 Matrix	Singapore	138671	Singapore	NONE	47322
GSM2011351	Public on May 26 2017	Dec 30 2015	May 26 2017	RNA	1	hepatocellular carcinoma tumor tissue	Homo sapiens	diagnosis: hepatocellular carcinoma (HCC)	patient id: HCC95	tissue: primary hepatocellular carcinoma tumor	event_os: 0	duryears_os: 0.44	event_rfs: 0	duryears_rfs: 0.45	age (years): 80	gender (1=m, 2=f): 2	bclc_staging: C	tnm_staging_clinical: IIIB	n/a	n/a	total RNA	RNA was extracted with Trizol reagent, followed by clean-up with QIAGEN RNeasy mini kit in accordance with the prescribed protocol provided with the kit.	Biotin	500 ng of RNA from each sample were reverse transcribed into cDNA and thereby labeled with biotin-UTP following manufacturer protocols.	9606	Illumina HumanHT-12 v4 Expression BeadChip arrays using Illumina standard protocol.	BeadChips were scanned using the Illumina BeadArray Reader and the BeadScan Software (Illumina).	Sample name: PT95	Raw data was obtained via the GenomeStudio; data have been normalized using the RSN method from R-package lumi.	GPL10558	Surya Pavan,,Yenamandra	suryay@bii.a-star.edu.sg	Bioinformatics Institute	30, Biopolis street, #07-01 Matrix	Singapore	138671	Singapore	NONE	47322
GSM2011352	Public on May 26 2017	Dec 30 2015	May 26 2017	RNA	1	hepatocellular carcinoma tumor tissue	Homo sapiens	diagnosis: hepatocellular carcinoma (HCC)	patient id: HCC93	tissue: primary hepatocellular carcinoma tumor	event_os: 0	duryears_os: 0.54	event_rfs: 1	duryears_rfs: 0.53	age (years): 56	gender (1=m, 2=f): 2	bclc_staging: A	tnm_staging_clinical: NA	n/a	n/a	total RNA	RNA was extracted with Trizol reagent, followed by clean-up with QIAGEN RNeasy mini kit in accordance with the prescribed protocol provided with the kit.	Biotin	500 ng of RNA from each sample were reverse transcribed into cDNA and thereby labeled with biotin-UTP following manufacturer protocols.	9606	Illumina HumanHT-12 v4 Expression BeadChip arrays using Illumina standard protocol.	BeadChips were scanned using the Illumina BeadArray Reader and the BeadScan Software (Illumina).	Sample name: PT93	Raw data was obtained via the GenomeStudio; data have been normalized using the RSN method from R-package lumi.	GPL10558	Surya Pavan,,Yenamandra	suryay@bii.a-star.edu.sg	Bioinformatics Institute	30, Biopolis street, #07-01 Matrix	Singapore	138671	Singapore	NONE	47322
GSM2011353	Public on May 26 2017	Dec 30 2015	May 26 2017	RNA	1	hepatocellular carcinoma tumor tissue	Homo sapiens	diagnosis: hepatocellular carcinoma (HCC)	patient id: HCC114	tissue: primary hepatocellular carcinoma tumor	event_os: 0	duryears_os: 0.55	event_rfs: 0	duryears_rfs: 0.56	age (years): 53	gender (1=m, 2=f): 1	bclc_staging: A	tnm_staging_clinical: II	n/a	n/a	total RNA	RNA was extracted with Trizol reagent, followed by clean-up with QIAGEN RNeasy mini kit in accordance with the prescribed protocol provided with the kit.	Biotin	500 ng of RNA from each sample were reverse transcribed into cDNA and thereby labeled with biotin-UTP following manufacturer protocols.	9606	Illumina HumanHT-12 v4 Expression BeadChip arrays using Illumina standard protocol.	BeadChips were scanned using the Illumina BeadArray Reader and the BeadScan Software (Illumina).	Sample name: PT114	Raw data was obtained via the GenomeStudio; data have been normalized using the RSN method from R-package lumi.	GPL10558	Surya Pavan,,Yenamandra	suryay@bii.a-star.edu.sg	Bioinformatics Institute	30, Biopolis street, #07-01 Matrix	Singapore	138671	Singapore	NONE	47322
GSM2011354	Public on May 26 2017	Dec 30 2015	May 26 2017	RNA	1	hepatocellular carcinoma tumor tissue	Homo sapiens	diagnosis: hepatocellular carcinoma (HCC)	patient id: HCC35	tissue: primary hepatocellular carcinoma tumor	event_os: 1	duryears_os: 0.6	event_rfs: NA	duryears_rfs: NA	age (years): 69	gender (1=m, 2=f): 1	bclc_staging: B	tnm_staging_clinical: IVA	n/a	n/a	total RNA	RNA was extracted with Trizol reagent, followed by clean-up with QIAGEN RNeasy mini kit in accordance with the prescribed protocol provided with the kit.	Biotin	500 ng of RNA from each sample were reverse transcribed into cDNA and thereby labeled with biotin-UTP following manufacturer protocols.	9606	Illumina HumanHT-12 v4 Expression BeadChip arrays using Illumina standard protocol.	BeadChips were scanned using the Illumina BeadArray Reader and the BeadScan Software (Illumina).	Sample name: PT35	Raw data was obtained via the GenomeStudio; data have been normalized using the RSN method from R-package lumi.	GPL10558	Surya Pavan,,Yenamandra	suryay@bii.a-star.edu.sg	Bioinformatics Institute	30, Biopolis street, #07-01 Matrix	Singapore	138671	Singapore	NONE	47322
GSM2011355	Public on May 26 2017	Dec 30 2015	May 26 2017	RNA	1	hepatocellular carcinoma tumor tissue	Homo sapiens	diagnosis: hepatocellular carcinoma (HCC)	patient id: HCC44	tissue: primary hepatocellular carcinoma tumor	event_os: 0	duryears_os: 4.98	event_rfs: 1	duryears_rfs: 4.78	age (years): 81	gender (1=m, 2=f): 1	bclc_staging: A	tnm_staging_clinical: I	n/a	n/a	total RNA	RNA was extracted with Trizol reagent, followed by clean-up with QIAGEN RNeasy mini kit in accordance with the prescribed protocol provided with the kit.	Biotin	500 ng of RNA from each sample were reverse transcribed into cDNA and thereby labeled with biotin-UTP following manufacturer protocols.	9606	Illumina HumanHT-12 v4 Expression BeadChip arrays using Illumina standard protocol.	BeadChips were scanned using the Illumina BeadArray Reader and the BeadScan Software (Illumina).	Sample name: PT44	Raw data was obtained via the GenomeStudio; data have been normalized using the RSN method from R-package lumi.	GPL10558	Surya Pavan,,Yenamandra	suryay@bii.a-star.edu.sg	Bioinformatics Institute	30, Biopolis street, #07-01 Matrix	Singapore	138671	Singapore	NONE	47322
GSM2011356	Public on May 26 2017	Dec 30 2015	May 26 2017	RNA	1	hepatocellular carcinoma tumor tissue	Homo sapiens	diagnosis: hepatocellular carcinoma (HCC)	patient id: HCC2	tissue: primary hepatocellular carcinoma tumor	event_os: 0	duryears_os: 0.02	event_rfs: 0	duryears_rfs: 0.02	age (years): 58	gender (1=m, 2=f): 1	bclc_staging: B	tnm_staging_clinical: IIIA	n/a	n/a	total RNA	RNA was extracted with Trizol reagent, followed by clean-up with QIAGEN RNeasy mini kit in accordance with the prescribed protocol provided with the kit.	Biotin	500 ng of RNA from each sample were reverse transcribed into cDNA and thereby labeled with biotin-UTP following manufacturer protocols.	9606	Illumina HumanHT-12 v4 Expression BeadChip arrays using Illumina standard protocol.	BeadChips were scanned using the Illumina BeadArray Reader and the BeadScan Software (Illumina).	Sample name: PT2	Raw data was obtained via the GenomeStudio; data have been normalized using the RSN method from R-package lumi.	GPL10558	Surya Pavan,,Yenamandra	suryay@bii.a-star.edu.sg	Bioinformatics Institute	30, Biopolis street, #07-01 Matrix	Singapore	138671	Singapore	NONE	47322
GSM2011357	Public on May 26 2017	Dec 30 2015	May 26 2017	RNA	1	hepatocellular carcinoma tumor tissue	Homo sapiens	diagnosis: hepatocellular carcinoma (HCC)	patient id: HCC1	tissue: primary hepatocellular carcinoma tumor	event_os: 0	duryears_os: 3.2	event_rfs: 1	duryears_rfs: 0.58	age (years): 47	gender (1=m, 2=f): 2	bclc_staging: A	tnm_staging_clinical: I	n/a	n/a	total RNA	RNA was extracted with Trizol reagent, followed by clean-up with QIAGEN RNeasy mini kit in accordance with the prescribed protocol provided with the kit.	Biotin	500 ng of RNA from each sample were reverse transcribed into cDNA and thereby labeled with biotin-UTP following manufacturer protocols.	9606	Illumina HumanHT-12 v4 Expression BeadChip arrays using Illumina standard protocol.	BeadChips were scanned using the Illumina BeadArray Reader and the BeadScan Software (Illumina).	Sample name: PT1	Raw data was obtained via the GenomeStudio; data have been normalized using the RSN method from R-package lumi.	GPL10558	Surya Pavan,,Yenamandra	suryay@bii.a-star.edu.sg	Bioinformatics Institute	30, Biopolis street, #07-01 Matrix	Singapore	138671	Singapore	NONE	47322
GSM2011358	Public on May 26 2017	Dec 30 2015	May 26 2017	RNA	1	hepatocellular carcinoma tumor tissue	Homo sapiens	diagnosis: hepatocellular carcinoma (HCC)	patient id: HCC43	tissue: primary hepatocellular carcinoma tumor	event_os: 0	duryears_os: 3.2	event_rfs: 1	duryears_rfs: 0.58	age (years): 47	gender (1=m, 2=f): 2	bclc_staging: A	tnm_staging_clinical: I	n/a	n/a	total RNA	RNA was extracted with Trizol reagent, followed by clean-up with QIAGEN RNeasy mini kit in accordance with the prescribed protocol provided with the kit.	Biotin	500 ng of RNA from each sample were reverse transcribed into cDNA and thereby labeled with biotin-UTP following manufacturer protocols.	9606	Illumina HumanHT-12 v4 Expression BeadChip arrays using Illumina standard protocol.	BeadChips were scanned using the Illumina BeadArray Reader and the BeadScan Software (Illumina).	Sample name: PT43	Raw data was obtained via the GenomeStudio; data have been normalized using the RSN method from R-package lumi.	GPL10558	Surya Pavan,,Yenamandra	suryay@bii.a-star.edu.sg	Bioinformatics Institute	30, Biopolis street, #07-01 Matrix	Singapore	138671	Singapore	NONE	47322
GSM2011359	Public on May 26 2017	Dec 30 2015	May 26 2017	RNA	1	hepatocellular carcinoma tumor tissue	Homo sapiens	diagnosis: hepatocellular carcinoma (HCC)	patient id: HCC48	tissue: primary hepatocellular carcinoma tumor	event_os: 1	duryears_os: 0.07	event_rfs: 0	duryears_rfs: 0.07	age (years): 71	gender (1=m, 2=f): 2	bclc_staging: A	tnm_staging_clinical: I	n/a	n/a	total RNA	RNA was extracted with Trizol reagent, followed by clean-up with QIAGEN RNeasy mini kit in accordance with the prescribed protocol provided with the kit.	Biotin	500 ng of RNA from each sample were reverse transcribed into cDNA and thereby labeled with biotin-UTP following manufacturer protocols.	9606	Illumina HumanHT-12 v4 Expression BeadChip arrays using Illumina standard protocol.	BeadChips were scanned using the Illumina BeadArray Reader and the BeadScan Software (Illumina).	Sample name: PT48	Raw data was obtained via the GenomeStudio; data have been normalized using the RSN method from R-package lumi.	GPL10558	Surya Pavan,,Yenamandra	suryay@bii.a-star.edu.sg	Bioinformatics Institute	30, Biopolis street, #07-01 Matrix	Singapore	138671	Singapore	NONE	47322
GSM2011360	Public on May 26 2017	Dec 30 2015	May 26 2017	RNA	1	hepatocellular carcinoma tumor tissue	Homo sapiens	diagnosis: hepatocellular carcinoma (HCC)	patient id: HCC80	tissue: primary hepatocellular carcinoma tumor	event_os: 0	duryears_os: 0.1	event_rfs: 0	duryears_rfs: 0.1	age (years): 68	gender (1=m, 2=f): 2	bclc_staging: A	tnm_staging_clinical: I	n/a	n/a	total RNA	RNA was extracted with Trizol reagent, followed by clean-up with QIAGEN RNeasy mini kit in accordance with the prescribed protocol provided with the kit.	Biotin	500 ng of RNA from each sample were reverse transcribed into cDNA and thereby labeled with biotin-UTP following manufacturer protocols.	9606	Illumina HumanHT-12 v4 Expression BeadChip arrays using Illumina standard protocol.	BeadChips were scanned using the Illumina BeadArray Reader and the BeadScan Software (Illumina).	Sample name: PT80	Raw data was obtained via the GenomeStudio; data have been normalized using the RSN method from R-package lumi.	GPL10558	Surya Pavan,,Yenamandra	suryay@bii.a-star.edu.sg	Bioinformatics Institute	30, Biopolis street, #07-01 Matrix	Singapore	138671	Singapore	NONE	47322
GSM2011361	Public on May 26 2017	Dec 30 2015	May 26 2017	RNA	1	hepatocellular carcinoma tumor tissue	Homo sapiens	diagnosis: hepatocellular carcinoma (HCC)	patient id: HCC81	tissue: primary hepatocellular carcinoma tumor	event_os: 0	duryears_os: 3.63	event_rfs: 1	duryears_rfs: 0.61	age (years): 75	gender (1=m, 2=f): 1	bclc_staging: A	tnm_staging_clinical: II	n/a	n/a	total RNA	RNA was extracted with Trizol reagent, followed by clean-up with QIAGEN RNeasy mini kit in accordance with the prescribed protocol provided with the kit.	Biotin	500 ng of RNA from each sample were reverse transcribed into cDNA and thereby labeled with biotin-UTP following manufacturer protocols.	9606	Illumina HumanHT-12 v4 Expression BeadChip arrays using Illumina standard protocol.	BeadChips were scanned using the Illumina BeadArray Reader and the BeadScan Software (Illumina).	Sample name: PT81	Raw data was obtained via the GenomeStudio; data have been normalized using the RSN method from R-package lumi.	GPL10558	Surya Pavan,,Yenamandra	suryay@bii.a-star.edu.sg	Bioinformatics Institute	30, Biopolis street, #07-01 Matrix	Singapore	138671	Singapore	NONE	47322
GSM2011362	Public on May 26 2017	Dec 30 2015	May 26 2017	RNA	1	hepatocellular carcinoma tumor tissue	Homo sapiens	diagnosis: hepatocellular carcinoma (HCC)	patient id: HCC86	tissue: primary hepatocellular carcinoma tumor	event_os: 0	duryears_os: 0.13	event_rfs: 0	duryears_rfs: 0.14	age (years): 54	gender (1=m, 2=f): 1	bclc_staging: A	tnm_staging_clinical: I	n/a	n/a	total RNA	RNA was extracted with Trizol reagent, followed by clean-up with QIAGEN RNeasy mini kit in accordance with the prescribed protocol provided with the kit.	Biotin	500 ng of RNA from each sample were reverse transcribed into cDNA and thereby labeled with biotin-UTP following manufacturer protocols.	9606	Illumina HumanHT-12 v4 Expression BeadChip arrays using Illumina standard protocol.	BeadChips were scanned using the Illumina BeadArray Reader and the BeadScan Software (Illumina).	Sample name: PT86	Raw data was obtained via the GenomeStudio; data have been normalized using the RSN method from R-package lumi.	GPL10558	Surya Pavan,,Yenamandra	suryay@bii.a-star.edu.sg	Bioinformatics Institute	30, Biopolis street, #07-01 Matrix	Singapore	138671	Singapore	NONE	47322
GSM2011363	Public on May 26 2017	Dec 30 2015	May 26 2017	RNA	1	hepatocellular carcinoma tumor tissue	Homo sapiens	diagnosis: hepatocellular carcinoma (HCC)	patient id: HCC87	tissue: primary hepatocellular carcinoma tumor	event_os: 0	duryears_os: 0.02	event_rfs: 0	duryears_rfs: 0.02	age (years): 73	gender (1=m, 2=f): 2	bclc_staging: A	tnm_staging_clinical: I	n/a	n/a	total RNA	RNA was extracted with Trizol reagent, followed by clean-up with QIAGEN RNeasy mini kit in accordance with the prescribed protocol provided with the kit.	Biotin	500 ng of RNA from each sample were reverse transcribed into cDNA and thereby labeled with biotin-UTP following manufacturer protocols.	9606	Illumina HumanHT-12 v4 Expression BeadChip arrays using Illumina standard protocol.	BeadChips were scanned using the Illumina BeadArray Reader and the BeadScan Software (Illumina).	Sample name: PT87	Raw data was obtained via the GenomeStudio; data have been normalized using the RSN method from R-package lumi.	GPL10558	Surya Pavan,,Yenamandra	suryay@bii.a-star.edu.sg	Bioinformatics Institute	30, Biopolis street, #07-01 Matrix	Singapore	138671	Singapore	NONE	47322
GSM2011364	Public on May 26 2017	Dec 30 2015	May 26 2017	RNA	1	hepatocellular carcinoma tumor tissue	Homo sapiens	diagnosis: hepatocellular carcinoma (HCC)	patient id: HCC89	tissue: primary hepatocellular carcinoma tumor	event_os: 0	duryears_os: 2.46	event_rfs: 1	duryears_rfs: 2.41	age (years): 64	gender (1=m, 2=f): 2	bclc_staging: A	tnm_staging_clinical: II	n/a	n/a	total RNA	RNA was extracted with Trizol reagent, followed by clean-up with QIAGEN RNeasy mini kit in accordance with the prescribed protocol provided with the kit.	Biotin	500 ng of RNA from each sample were reverse transcribed into cDNA and thereby labeled with biotin-UTP following manufacturer protocols.	9606	Illumina HumanHT-12 v4 Expression BeadChip arrays using Illumina standard protocol.	BeadChips were scanned using the Illumina BeadArray Reader and the BeadScan Software (Illumina).	Sample name: PT89	Raw data was obtained via the GenomeStudio; data have been normalized using the RSN method from R-package lumi.	GPL10558	Surya Pavan,,Yenamandra	suryay@bii.a-star.edu.sg	Bioinformatics Institute	30, Biopolis street, #07-01 Matrix	Singapore	138671	Singapore	NONE	47322
GSM2011365	Public on May 26 2017	Dec 30 2015	May 26 2017	RNA	1	hepatocellular carcinoma tumor tissue	Homo sapiens	diagnosis: hepatocellular carcinoma (HCC)	patient id: HCC90	tissue: primary hepatocellular carcinoma tumor	event_os: 0	duryears_os: 0.04	event_rfs: 0	duryears_rfs: 0.04	age (years): 51	gender (1=m, 2=f): 1	bclc_staging: A	tnm_staging_clinical: II	n/a	n/a	total RNA	RNA was extracted with Trizol reagent, followed by clean-up with QIAGEN RNeasy mini kit in accordance with the prescribed protocol provided with the kit.	Biotin	500 ng of RNA from each sample were reverse transcribed into cDNA and thereby labeled with biotin-UTP following manufacturer protocols.	9606	Illumina HumanHT-12 v4 Expression BeadChip arrays using Illumina standard protocol.	BeadChips were scanned using the Illumina BeadArray Reader and the BeadScan Software (Illumina).	Sample name: PT90	Raw data was obtained via the GenomeStudio; data have been normalized using the RSN method from R-package lumi.	GPL10558	Surya Pavan,,Yenamandra	suryay@bii.a-star.edu.sg	Bioinformatics Institute	30, Biopolis street, #07-01 Matrix	Singapore	138671	Singapore	NONE	47322
GSM2011366	Public on May 26 2017	Dec 30 2015	May 26 2017	RNA	1	hepatocellular carcinoma tumor tissue	Homo sapiens	diagnosis: hepatocellular carcinoma (HCC)	patient id: HCC105	tissue: primary hepatocellular carcinoma tumor	event_os: 0	duryears_os: 0.39	event_rfs: 0	duryears_rfs: 0.4	age (years): 61	gender (1=m, 2=f): 1	bclc_staging: A	tnm_staging_clinical: II	n/a	n/a	total RNA	RNA was extracted with Trizol reagent, followed by clean-up with QIAGEN RNeasy mini kit in accordance with the prescribed protocol provided with the kit.	Biotin	500 ng of RNA from each sample were reverse transcribed into cDNA and thereby labeled with biotin-UTP following manufacturer protocols.	9606	Illumina HumanHT-12 v4 Expression BeadChip arrays using Illumina standard protocol.	BeadChips were scanned using the Illumina BeadArray Reader and the BeadScan Software (Illumina).	Sample name: PT105	Raw data was obtained via the GenomeStudio; data have been normalized using the RSN method from R-package lumi.	GPL10558	Surya Pavan,,Yenamandra	suryay@bii.a-star.edu.sg	Bioinformatics Institute	30, Biopolis street, #07-01 Matrix	Singapore	138671	Singapore	NONE	47322
GSM2011367	Public on May 26 2017	Dec 30 2015	May 26 2017	RNA	1	hepatocellular carcinoma tumor tissue	Homo sapiens	diagnosis: hepatocellular carcinoma (HCC)	patient id: HCC106	tissue: primary hepatocellular carcinoma tumor	event_os: 0	duryears_os: 1.67	event_rfs: 0	duryears_rfs: 1.69	age (years): 39	gender (1=m, 2=f): 1	bclc_staging: B	tnm_staging_clinical: II	n/a	n/a	total RNA	RNA was extracted with Trizol reagent, followed by clean-up with QIAGEN RNeasy mini kit in accordance with the prescribed protocol provided with the kit.	Biotin	500 ng of RNA from each sample were reverse transcribed into cDNA and thereby labeled with biotin-UTP following manufacturer protocols.	9606	Illumina HumanHT-12 v4 Expression BeadChip arrays using Illumina standard protocol.	BeadChips were scanned using the Illumina BeadArray Reader and the BeadScan Software (Illumina).	Sample name: PT106	Raw data was obtained via the GenomeStudio; data have been normalized using the RSN method from R-package lumi.	GPL10558	Surya Pavan,,Yenamandra	suryay@bii.a-star.edu.sg	Bioinformatics Institute	30, Biopolis street, #07-01 Matrix	Singapore	138671	Singapore	NONE	47322
GSM2011368	Public on May 26 2017	Dec 30 2015	May 26 2017	RNA	1	hepatocellular carcinoma tumor tissue	Homo sapiens	diagnosis: hepatocellular carcinoma (HCC)	patient id: HCC113	tissue: primary hepatocellular carcinoma tumor	event_os: 0	duryears_os: 0.65	event_rfs: 0	duryears_rfs: 0.66	age (years): 78	gender (1=m, 2=f): 1	bclc_staging: A	tnm_staging_clinical: I	n/a	n/a	total RNA	RNA was extracted with Trizol reagent, followed by clean-up with QIAGEN RNeasy mini kit in accordance with the prescribed protocol provided with the kit.	Biotin	500 ng of RNA from each sample were reverse transcribed into cDNA and thereby labeled with biotin-UTP following manufacturer protocols.	9606	Illumina HumanHT-12 v4 Expression BeadChip arrays using Illumina standard protocol.	BeadChips were scanned using the Illumina BeadArray Reader and the BeadScan Software (Illumina).	Sample name: PT113	Raw data was obtained via the GenomeStudio; data have been normalized using the RSN method from R-package lumi.	GPL10558	Surya Pavan,,Yenamandra	suryay@bii.a-star.edu.sg	Bioinformatics Institute	30, Biopolis street, #07-01 Matrix	Singapore	138671	Singapore	NONE	47322
GSM2011369	Public on May 26 2017	Dec 30 2015	May 26 2017	RNA	1	hepatocellular carcinoma tumor tissue	Homo sapiens	diagnosis: hepatocellular carcinoma (HCC)	patient id: HCC112	tissue: primary hepatocellular carcinoma tumor	event_os: 0	duryears_os: 0.78	event_rfs: 0	duryears_rfs: 0.79	age (years): 70	gender (1=m, 2=f): 1	bclc_staging: A	tnm_staging_clinical: II	n/a	n/a	total RNA	RNA was extracted with Trizol reagent, followed by clean-up with QIAGEN RNeasy mini kit in accordance with the prescribed protocol provided with the kit.	Biotin	500 ng of RNA from each sample were reverse transcribed into cDNA and thereby labeled with biotin-UTP following manufacturer protocols.	9606	Illumina HumanHT-12 v4 Expression BeadChip arrays using Illumina standard protocol.	BeadChips were scanned using the Illumina BeadArray Reader and the BeadScan Software (Illumina).	Sample name: PT112	Raw data was obtained via the GenomeStudio; data have been normalized using the RSN method from R-package lumi.	GPL10558	Surya Pavan,,Yenamandra	suryay@bii.a-star.edu.sg	Bioinformatics Institute	30, Biopolis street, #07-01 Matrix	Singapore	138671	Singapore	NONE	47322
GSM2011370	Public on May 26 2017	Dec 30 2015	May 26 2017	RNA	1	hepatocellular carcinoma tumor tissue	Homo sapiens	diagnosis: hepatocellular carcinoma (HCC)	patient id: HCC111	tissue: primary hepatocellular carcinoma tumor	event_os: 0	duryears_os: 0.3	event_rfs: 0	duryears_rfs: 0.3	age (years): 66	gender (1=m, 2=f): 1	bclc_staging: C	tnm_staging_clinical: IVB	n/a	n/a	total RNA	RNA was extracted with Trizol reagent, followed by clean-up with QIAGEN RNeasy mini kit in accordance with the prescribed protocol provided with the kit.	Biotin	500 ng of RNA from each sample were reverse transcribed into cDNA and thereby labeled with biotin-UTP following manufacturer protocols.	9606	Illumina HumanHT-12 v4 Expression BeadChip arrays using Illumina standard protocol.	BeadChips were scanned using the Illumina BeadArray Reader and the BeadScan Software (Illumina).	Sample name: PT111	Raw data was obtained via the GenomeStudio; data have been normalized using the RSN method from R-package lumi.	GPL10558	Surya Pavan,,Yenamandra	suryay@bii.a-star.edu.sg	Bioinformatics Institute	30, Biopolis street, #07-01 Matrix	Singapore	138671	Singapore	NONE	47322
GSM2011371	Public on May 26 2017	Dec 30 2015	May 26 2017	RNA	1	hepatocellular carcinoma tumor tissue	Homo sapiens	diagnosis: hepatocellular carcinoma (HCC)	patient id: HCC108	tissue: primary hepatocellular carcinoma tumor	event_os: 0	duryears_os: 1.68	event_rfs: 0	duryears_rfs: 1.71	age (years): 53	gender (1=m, 2=f): 1	bclc_staging: B	tnm_staging_clinical: II	n/a	n/a	total RNA	RNA was extracted with Trizol reagent, followed by clean-up with QIAGEN RNeasy mini kit in accordance with the prescribed protocol provided with the kit.	Biotin	500 ng of RNA from each sample were reverse transcribed into cDNA and thereby labeled with biotin-UTP following manufacturer protocols.	9606	Illumina HumanHT-12 v4 Expression BeadChip arrays using Illumina standard protocol.	BeadChips were scanned using the Illumina BeadArray Reader and the BeadScan Software (Illumina).	Sample name: PT108	Raw data was obtained via the GenomeStudio; data have been normalized using the RSN method from R-package lumi.	GPL10558	Surya Pavan,,Yenamandra	suryay@bii.a-star.edu.sg	Bioinformatics Institute	30, Biopolis street, #07-01 Matrix	Singapore	138671	Singapore	NONE	47322
GSM2011372	Public on May 26 2017	Dec 30 2015	May 26 2017	RNA	1	hepatocellular carcinoma tumor tissue	Homo sapiens	diagnosis: hepatocellular carcinoma (HCC)	patient id: HCC9	tissue: primary hepatocellular carcinoma tumor	event_os: 1	duryears_os: 0.92	event_rfs: 1	duryears_rfs: 0.74	age (years): 62	gender (1=m, 2=f): 1	bclc_staging: B	tnm_staging_clinical: II	n/a	n/a	total RNA	RNA was extracted with Trizol reagent, followed by clean-up with QIAGEN RNeasy mini kit in accordance with the prescribed protocol provided with the kit.	Biotin	500 ng of RNA from each sample were reverse transcribed into cDNA and thereby labeled with biotin-UTP following manufacturer protocols.	9606	Illumina HumanHT-12 v4 Expression BeadChip arrays using Illumina standard protocol.	BeadChips were scanned using the Illumina BeadArray Reader and the BeadScan Software (Illumina).	Sample name: PT9	Raw data was obtained via the GenomeStudio; data have been normalized using the RSN method from R-package lumi.	GPL10558	Surya Pavan,,Yenamandra	suryay@bii.a-star.edu.sg	Bioinformatics Institute	30, Biopolis street, #07-01 Matrix	Singapore	138671	Singapore	NONE	47322
GSM2011373	Public on May 26 2017	Dec 30 2015	May 26 2017	RNA	1	hepatocellular carcinoma tumor tissue	Homo sapiens	diagnosis: hepatocellular carcinoma (HCC)	patient id: HCC10	tissue: primary hepatocellular carcinoma tumor	event_os: 0	duryears_os: 2.46	event_rfs: 1	duryears_rfs: 2.41	age (years): 64	gender (1=m, 2=f): 2	bclc_staging: A	tnm_staging_clinical: II	n/a	n/a	total RNA	RNA was extracted with Trizol reagent, followed by clean-up with QIAGEN RNeasy mini kit in accordance with the prescribed protocol provided with the kit.	Biotin	500 ng of RNA from each sample were reverse transcribed into cDNA and thereby labeled with biotin-UTP following manufacturer protocols.	9606	Illumina HumanHT-12 v4 Expression BeadChip arrays using Illumina standard protocol.	BeadChips were scanned using the Illumina BeadArray Reader and the BeadScan Software (Illumina).	Sample name: PT10	Raw data was obtained via the GenomeStudio; data have been normalized using the RSN method from R-package lumi.	GPL10558	Surya Pavan,,Yenamandra	suryay@bii.a-star.edu.sg	Bioinformatics Institute	30, Biopolis street, #07-01 Matrix	Singapore	138671	Singapore	NONE	47322
GSM2011374	Public on May 26 2017	Dec 30 2015	May 26 2017	RNA	1	hepatocellular carcinoma tumor tissue	Homo sapiens	diagnosis: hepatocellular carcinoma (HCC)	patient id: HCC12	tissue: primary hepatocellular carcinoma tumor	event_os: 0	duryears_os: 0.03	event_rfs: 0	duryears_rfs: 0.03	age (years): 77	gender (1=m, 2=f): 2	bclc_staging: A	tnm_staging_clinical: I	n/a	n/a	total RNA	RNA was extracted with Trizol reagent, followed by clean-up with QIAGEN RNeasy mini kit in accordance with the prescribed protocol provided with the kit.	Biotin	500 ng of RNA from each sample were reverse transcribed into cDNA and thereby labeled with biotin-UTP following manufacturer protocols.	9606	Illumina HumanHT-12 v4 Expression BeadChip arrays using Illumina standard protocol.	BeadChips were scanned using the Illumina BeadArray Reader and the BeadScan Software (Illumina).	Sample name: PT12	Raw data was obtained via the GenomeStudio; data have been normalized using the RSN method from R-package lumi.	GPL10558	Surya Pavan,,Yenamandra	suryay@bii.a-star.edu.sg	Bioinformatics Institute	30, Biopolis street, #07-01 Matrix	Singapore	138671	Singapore	NONE	47322
GSM2011375	Public on May 26 2017	Dec 30 2015	May 26 2017	RNA	1	hepatocellular carcinoma tumor tissue	Homo sapiens	diagnosis: hepatocellular carcinoma (HCC)	patient id: HCC13	tissue: primary hepatocellular carcinoma tumor	event_os: 0	duryears_os: 4.7	event_rfs: 1	duryears_rfs: 1.76	age (years): 87	gender (1=m, 2=f): 1	bclc_staging: A	tnm_staging_clinical: I	n/a	n/a	total RNA	RNA was extracted with Trizol reagent, followed by clean-up with QIAGEN RNeasy mini kit in accordance with the prescribed protocol provided with the kit.	Biotin	500 ng of RNA from each sample were reverse transcribed into cDNA and thereby labeled with biotin-UTP following manufacturer protocols.	9606	Illumina HumanHT-12 v4 Expression BeadChip arrays using Illumina standard protocol.	BeadChips were scanned using the Illumina BeadArray Reader and the BeadScan Software (Illumina).	Sample name: PT13	Raw data was obtained via the GenomeStudio; data have been normalized using the RSN method from R-package lumi.	GPL10558	Surya Pavan,,Yenamandra	suryay@bii.a-star.edu.sg	Bioinformatics Institute	30, Biopolis street, #07-01 Matrix	Singapore	138671	Singapore	NONE	47322
GSM2011376	Public on May 26 2017	Dec 30 2015	May 26 2017	RNA	1	hepatocellular carcinoma tumor tissue	Homo sapiens	diagnosis: hepatocellular carcinoma (HCC)	patient id: HCC15	tissue: primary hepatocellular carcinoma tumor	event_os: 0	duryears_os: 4.12	event_rfs: 1	duryears_rfs: 3.78	age (years): 69	gender (1=m, 2=f): 1	bclc_staging: B	tnm_staging_clinical: IIIA	n/a	n/a	total RNA	RNA was extracted with Trizol reagent, followed by clean-up with QIAGEN RNeasy mini kit in accordance with the prescribed protocol provided with the kit.	Biotin	500 ng of RNA from each sample were reverse transcribed into cDNA and thereby labeled with biotin-UTP following manufacturer protocols.	9606	Illumina HumanHT-12 v4 Expression BeadChip arrays using Illumina standard protocol.	BeadChips were scanned using the Illumina BeadArray Reader and the BeadScan Software (Illumina).	Sample name: PT15	Raw data was obtained via the GenomeStudio; data have been normalized using the RSN method from R-package lumi.	GPL10558	Surya Pavan,,Yenamandra	suryay@bii.a-star.edu.sg	Bioinformatics Institute	30, Biopolis street, #07-01 Matrix	Singapore	138671	Singapore	NONE	47322
GSM2011377	Public on May 26 2017	Dec 30 2015	May 26 2017	RNA	1	hepatocellular carcinoma tumor tissue	Homo sapiens	diagnosis: hepatocellular carcinoma (HCC)	patient id: HCC20	tissue: primary hepatocellular carcinoma tumor	event_os: 1	duryears_os: 0.45	event_rfs: 1	duryears_rfs: 0.21	age (years): 59	gender (1=m, 2=f): 1	bclc_staging: A	tnm_staging_clinical: II	n/a	n/a	total RNA	RNA was extracted with Trizol reagent, followed by clean-up with QIAGEN RNeasy mini kit in accordance with the prescribed protocol provided with the kit.	Biotin	500 ng of RNA from each sample were reverse transcribed into cDNA and thereby labeled with biotin-UTP following manufacturer protocols.	9606	Illumina HumanHT-12 v4 Expression BeadChip arrays using Illumina standard protocol.	BeadChips were scanned using the Illumina BeadArray Reader and the BeadScan Software (Illumina).	Sample name: PT20	Raw data was obtained via the GenomeStudio; data have been normalized using the RSN method from R-package lumi.	GPL10558	Surya Pavan,,Yenamandra	suryay@bii.a-star.edu.sg	Bioinformatics Institute	30, Biopolis street, #07-01 Matrix	Singapore	138671	Singapore	NONE	47322
GSM2011378	Public on May 26 2017	Dec 30 2015	May 26 2017	RNA	1	hepatocellular carcinoma tumor tissue	Homo sapiens	diagnosis: hepatocellular carcinoma (HCC)	patient id: HCC91	tissue: primary hepatocellular carcinoma tumor	event_os: 0	duryears_os: 0.94	event_rfs: 1	duryears_rfs: 1.53	age (years): 51	gender (1=m, 2=f): 2	bclc_staging: A	tnm_staging_clinical: I	n/a	n/a	total RNA	RNA was extracted with Trizol reagent, followed by clean-up with QIAGEN RNeasy mini kit in accordance with the prescribed protocol provided with the kit.	Biotin	500 ng of RNA from each sample were reverse transcribed into cDNA and thereby labeled with biotin-UTP following manufacturer protocols.	9606	Illumina HumanHT-12 v4 Expression BeadChip arrays using Illumina standard protocol.	BeadChips were scanned using the Illumina BeadArray Reader and the BeadScan Software (Illumina).	Sample name: PT91	Raw data was obtained via the GenomeStudio; data have been normalized using the RSN method from R-package lumi.	GPL10558	Surya Pavan,,Yenamandra	suryay@bii.a-star.edu.sg	Bioinformatics Institute	30, Biopolis street, #07-01 Matrix	Singapore	138671	Singapore	NONE	47322
GSM2011379	Public on May 26 2017	Dec 30 2015	May 26 2017	RNA	1	hepatocellular carcinoma tumor tissue	Homo sapiens	diagnosis: hepatocellular carcinoma (HCC)	patient id: HCC27	tissue: primary hepatocellular carcinoma tumor	event_os: 0	duryears_os: 0.03	event_rfs: 0	duryears_rfs: 0.03	age (years): 77	gender (1=m, 2=f): 2	bclc_staging: A	tnm_staging_clinical: I	n/a	n/a	total RNA	RNA was extracted with Trizol reagent, followed by clean-up with QIAGEN RNeasy mini kit in accordance with the prescribed protocol provided with the kit.	Biotin	500 ng of RNA from each sample were reverse transcribed into cDNA and thereby labeled with biotin-UTP following manufacturer protocols.	9606	Illumina HumanHT-12 v4 Expression BeadChip arrays using Illumina standard protocol.	BeadChips were scanned using the Illumina BeadArray Reader and the BeadScan Software (Illumina).	Sample name: PT27	Raw data was obtained via the GenomeStudio; data have been normalized using the RSN method from R-package lumi.	GPL10558	Surya Pavan,,Yenamandra	suryay@bii.a-star.edu.sg	Bioinformatics Institute	30, Biopolis street, #07-01 Matrix	Singapore	138671	Singapore	NONE	47322
GSM2011380	Public on May 26 2017	Dec 30 2015	May 26 2017	RNA	1	hepatocellular carcinoma tumor tissue	Homo sapiens	diagnosis: hepatocellular carcinoma (HCC)	patient id: HCC28	tissue: primary hepatocellular carcinoma tumor	event_os: 1	duryears_os: 1.77	event_rfs: 1	duryears_rfs: 0.1	age (years): 76	gender (1=m, 2=f): 1	bclc_staging: B	tnm_staging_clinical: IIIA	n/a	n/a	total RNA	RNA was extracted with Trizol reagent, followed by clean-up with QIAGEN RNeasy mini kit in accordance with the prescribed protocol provided with the kit.	Biotin	500 ng of RNA from each sample were reverse transcribed into cDNA and thereby labeled with biotin-UTP following manufacturer protocols.	9606	Illumina HumanHT-12 v4 Expression BeadChip arrays using Illumina standard protocol.	BeadChips were scanned using the Illumina BeadArray Reader and the BeadScan Software (Illumina).	Sample name: PT28	Raw data was obtained via the GenomeStudio; data have been normalized using the RSN method from R-package lumi.	GPL10558	Surya Pavan,,Yenamandra	suryay@bii.a-star.edu.sg	Bioinformatics Institute	30, Biopolis street, #07-01 Matrix	Singapore	138671	Singapore	NONE	47322
GSM2011381	Public on May 26 2017	Dec 30 2015	May 26 2017	RNA	1	hepatocellular carcinoma tumor tissue	Homo sapiens	diagnosis: hepatocellular carcinoma (HCC)	patient id: HCC38	tissue: primary hepatocellular carcinoma tumor	event_os: 0	duryears_os: 7.76	event_rfs: 1	duryears_rfs: 2.39	age (years): 71	gender (1=m, 2=f): 1	bclc_staging: A	tnm_staging_clinical: II	n/a	n/a	total RNA	RNA was extracted with Trizol reagent, followed by clean-up with QIAGEN RNeasy mini kit in accordance with the prescribed protocol provided with the kit.	Biotin	500 ng of RNA from each sample were reverse transcribed into cDNA and thereby labeled with biotin-UTP following manufacturer protocols.	9606	Illumina HumanHT-12 v4 Expression BeadChip arrays using Illumina standard protocol.	BeadChips were scanned using the Illumina BeadArray Reader and the BeadScan Software (Illumina).	Sample name: PT38	Raw data was obtained via the GenomeStudio; data have been normalized using the RSN method from R-package lumi.	GPL10558	Surya Pavan,,Yenamandra	suryay@bii.a-star.edu.sg	Bioinformatics Institute	30, Biopolis street, #07-01 Matrix	Singapore	138671	Singapore	NONE	47322
GSM2011382	Public on May 26 2017	Dec 30 2015	May 26 2017	RNA	1	hepatocellular carcinoma tumor tissue	Homo sapiens	diagnosis: hepatocellular carcinoma (HCC)	patient id: HCC39	tissue: primary hepatocellular carcinoma tumor	event_os: 1	duryears_os: 4.82	event_rfs: 1	duryears_rfs: 1.58	age (years): 58	gender (1=m, 2=f): 1	bclc_staging: A	tnm_staging_clinical: II	n/a	n/a	total RNA	RNA was extracted with Trizol reagent, followed by clean-up with QIAGEN RNeasy mini kit in accordance with the prescribed protocol provided with the kit.	Biotin	500 ng of RNA from each sample were reverse transcribed into cDNA and thereby labeled with biotin-UTP following manufacturer protocols.	9606	Illumina HumanHT-12 v4 Expression BeadChip arrays using Illumina standard protocol.	BeadChips were scanned using the Illumina BeadArray Reader and the BeadScan Software (Illumina).	Sample name: PT39	Raw data was obtained via the GenomeStudio; data have been normalized using the RSN method from R-package lumi.	GPL10558	Surya Pavan,,Yenamandra	suryay@bii.a-star.edu.sg	Bioinformatics Institute	30, Biopolis street, #07-01 Matrix	Singapore	138671	Singapore	NONE	47322
GSM2011383	Public on May 26 2017	Dec 30 2015	May 26 2017	RNA	1	hepatocellular carcinoma tumor tissue	Homo sapiens	diagnosis: hepatocellular carcinoma (HCC)	patient id: HCC42	tissue: primary hepatocellular carcinoma tumor	event_os: 0	duryears_os: 1.97	event_rfs: 0	duryears_rfs: 2	age (years): 29	gender (1=m, 2=f): 1	bclc_staging: A	tnm_staging_clinical: I	n/a	n/a	total RNA	RNA was extracted with Trizol reagent, followed by clean-up with QIAGEN RNeasy mini kit in accordance with the prescribed protocol provided with the kit.	Biotin	500 ng of RNA from each sample were reverse transcribed into cDNA and thereby labeled with biotin-UTP following manufacturer protocols.	9606	Illumina HumanHT-12 v4 Expression BeadChip arrays using Illumina standard protocol.	BeadChips were scanned using the Illumina BeadArray Reader and the BeadScan Software (Illumina).	Sample name: PT42	Raw data was obtained via the GenomeStudio; data have been normalized using the RSN method from R-package lumi.	GPL10558	Surya Pavan,,Yenamandra	suryay@bii.a-star.edu.sg	Bioinformatics Institute	30, Biopolis street, #07-01 Matrix	Singapore	138671	Singapore	NONE	47322
GSM2011384	Public on May 26 2017	Dec 30 2015	May 26 2017	RNA	1	hepatocellular carcinoma tumor tissue	Homo sapiens	diagnosis: hepatocellular carcinoma (HCC)	patient id: HCC45	tissue: primary hepatocellular carcinoma tumor	event_os: 0	duryears_os: 0.06	event_rfs: 0	duryears_rfs: 0.06	age (years): 69	gender (1=m, 2=f): 1	bclc_staging: A	tnm_staging_clinical: I	n/a	n/a	total RNA	RNA was extracted with Trizol reagent, followed by clean-up with QIAGEN RNeasy mini kit in accordance with the prescribed protocol provided with the kit.	Biotin	500 ng of RNA from each sample were reverse transcribed into cDNA and thereby labeled with biotin-UTP following manufacturer protocols.	9606	Illumina HumanHT-12 v4 Expression BeadChip arrays using Illumina standard protocol.	BeadChips were scanned using the Illumina BeadArray Reader and the BeadScan Software (Illumina).	Sample name: PT45	Raw data was obtained via the GenomeStudio; data have been normalized using the RSN method from R-package lumi.	GPL10558	Surya Pavan,,Yenamandra	suryay@bii.a-star.edu.sg	Bioinformatics Institute	30, Biopolis street, #07-01 Matrix	Singapore	138671	Singapore	NONE	47322
GSM2011385	Public on May 26 2017	Dec 30 2015	May 26 2017	RNA	1	hepatocellular carcinoma tumor tissue	Homo sapiens	diagnosis: hepatocellular carcinoma (HCC)	patient id: HCC49	tissue: primary hepatocellular carcinoma tumor	event_os: 1	duryears_os: 3.96	event_rfs: NA	duryears_rfs: NA	age (years): 78	gender (1=m, 2=f): 1	bclc_staging: A	tnm_staging_clinical: I	n/a	n/a	total RNA	RNA was extracted with Trizol reagent, followed by clean-up with QIAGEN RNeasy mini kit in accordance with the prescribed protocol provided with the kit.	Biotin	500 ng of RNA from each sample were reverse transcribed into cDNA and thereby labeled with biotin-UTP following manufacturer protocols.	9606	Illumina HumanHT-12 v4 Expression BeadChip arrays using Illumina standard protocol.	BeadChips were scanned using the Illumina BeadArray Reader and the BeadScan Software (Illumina).	Sample name: PT49	Raw data was obtained via the GenomeStudio; data have been normalized using the RSN method from R-package lumi.	GPL10558	Surya Pavan,,Yenamandra	suryay@bii.a-star.edu.sg	Bioinformatics Institute	30, Biopolis street, #07-01 Matrix	Singapore	138671	Singapore	NONE	47322
GSM2011386	Public on May 26 2017	Dec 30 2015	May 26 2017	RNA	1	hepatocellular carcinoma tumor tissue	Homo sapiens	diagnosis: hepatocellular carcinoma (HCC)	patient id: HCC50	tissue: primary hepatocellular carcinoma tumor	event_os: 0	duryears_os: 3.78	event_rfs: 1	duryears_rfs: 4.55	age (years): 65	gender (1=m, 2=f): 1	bclc_staging: A	tnm_staging_clinical: I	n/a	n/a	total RNA	RNA was extracted with Trizol reagent, followed by clean-up with QIAGEN RNeasy mini kit in accordance with the prescribed protocol provided with the kit.	Biotin	500 ng of RNA from each sample were reverse transcribed into cDNA and thereby labeled with biotin-UTP following manufacturer protocols.	9606	Illumina HumanHT-12 v4 Expression BeadChip arrays using Illumina standard protocol.	BeadChips were scanned using the Illumina BeadArray Reader and the BeadScan Software (Illumina).	Sample name: PT50	Raw data was obtained via the GenomeStudio; data have been normalized using the RSN method from R-package lumi.	GPL10558	Surya Pavan,,Yenamandra	suryay@bii.a-star.edu.sg	Bioinformatics Institute	30, Biopolis street, #07-01 Matrix	Singapore	138671	Singapore	NONE	47322
GSM2011387	Public on May 26 2017	Dec 30 2015	May 26 2017	RNA	1	hepatocellular carcinoma tumor tissue	Homo sapiens	diagnosis: hepatocellular carcinoma (HCC)	patient id: HCC52	tissue: primary hepatocellular carcinoma tumor	event_os: 1	duryears_os: 1.71	event_rfs: 1	duryears_rfs: 0.63	age (years): 60	gender (1=m, 2=f): 1	bclc_staging: B	tnm_staging_clinical: IIIA	n/a	n/a	total RNA	RNA was extracted with Trizol reagent, followed by clean-up with QIAGEN RNeasy mini kit in accordance with the prescribed protocol provided with the kit.	Biotin	500 ng of RNA from each sample were reverse transcribed into cDNA and thereby labeled with biotin-UTP following manufacturer protocols.	9606	Illumina HumanHT-12 v4 Expression BeadChip arrays using Illumina standard protocol.	BeadChips were scanned using the Illumina BeadArray Reader and the BeadScan Software (Illumina).	Sample name: PT52	Raw data was obtained via the GenomeStudio; data have been normalized using the RSN method from R-package lumi.	GPL10558	Surya Pavan,,Yenamandra	suryay@bii.a-star.edu.sg	Bioinformatics Institute	30, Biopolis street, #07-01 Matrix	Singapore	138671	Singapore	NONE	47322
GSM2011388	Public on May 26 2017	Dec 30 2015	May 26 2017	RNA	1	hepatocellular carcinoma tumor tissue	Homo sapiens	diagnosis: hepatocellular carcinoma (HCC)	patient id: HCC55	tissue: primary hepatocellular carcinoma tumor	event_os: 1	duryears_os: 0.65	event_rfs: 1	duryears_rfs: 0.57	age (years): 77	gender (1=m, 2=f): 1	bclc_staging: B	tnm_staging_clinical: IIIA	n/a	n/a	total RNA	RNA was extracted with Trizol reagent, followed by clean-up with QIAGEN RNeasy mini kit in accordance with the prescribed protocol provided with the kit.	Biotin	500 ng of RNA from each sample were reverse transcribed into cDNA and thereby labeled with biotin-UTP following manufacturer protocols.	9606	Illumina HumanHT-12 v4 Expression BeadChip arrays using Illumina standard protocol.	BeadChips were scanned using the Illumina BeadArray Reader and the BeadScan Software (Illumina).	Sample name: PT55	Raw data was obtained via the GenomeStudio; data have been normalized using the RSN method from R-package lumi.	GPL10558	Surya Pavan,,Yenamandra	suryay@bii.a-star.edu.sg	Bioinformatics Institute	30, Biopolis street, #07-01 Matrix	Singapore	138671	Singapore	NONE	47322
GSM2011389	Public on May 26 2017	Dec 30 2015	May 26 2017	RNA	1	hepatocellular carcinoma tumor tissue	Homo sapiens	diagnosis: hepatocellular carcinoma (HCC)	patient id: HCC56	tissue: primary hepatocellular carcinoma tumor	event_os: 0	duryears_os: 0.04	event_rfs: 0	duryears_rfs: 0.04	age (years): 93	gender (1=m, 2=f): 2	bclc_staging: A	tnm_staging_clinical: I	n/a	n/a	total RNA	RNA was extracted with Trizol reagent, followed by clean-up with QIAGEN RNeasy mini kit in accordance with the prescribed protocol provided with the kit.	Biotin	500 ng of RNA from each sample were reverse transcribed into cDNA and thereby labeled with biotin-UTP following manufacturer protocols.	9606	Illumina HumanHT-12 v4 Expression BeadChip arrays using Illumina standard protocol.	BeadChips were scanned using the Illumina BeadArray Reader and the BeadScan Software (Illumina).	Sample name: PT56	Raw data was obtained via the GenomeStudio; data have been normalized using the RSN method from R-package lumi.	GPL10558	Surya Pavan,,Yenamandra	suryay@bii.a-star.edu.sg	Bioinformatics Institute	30, Biopolis street, #07-01 Matrix	Singapore	138671	Singapore	NONE	47322
GSM2011390	Public on May 26 2017	Dec 30 2015	May 26 2017	RNA	1	hepatocellular carcinoma tumor tissue	Homo sapiens	diagnosis: hepatocellular carcinoma (HCC)	patient id: HCC59	tissue: primary hepatocellular carcinoma tumor	event_os: 0	duryears_os: 3.63	event_rfs: 1	duryears_rfs: 0.61	age (years): 75	gender (1=m, 2=f): 1	bclc_staging: A	tnm_staging_clinical: II	n/a	n/a	total RNA	RNA was extracted with Trizol reagent, followed by clean-up with QIAGEN RNeasy mini kit in accordance with the prescribed protocol provided with the kit.	Biotin	500 ng of RNA from each sample were reverse transcribed into cDNA and thereby labeled with biotin-UTP following manufacturer protocols.	9606	Illumina HumanHT-12 v4 Expression BeadChip arrays using Illumina standard protocol.	BeadChips were scanned using the Illumina BeadArray Reader and the BeadScan Software (Illumina).	Sample name: PT59	Raw data was obtained via the GenomeStudio; data have been normalized using the RSN method from R-package lumi.	GPL10558	Surya Pavan,,Yenamandra	suryay@bii.a-star.edu.sg	Bioinformatics Institute	30, Biopolis street, #07-01 Matrix	Singapore	138671	Singapore	NONE	47322
GSM2011391	Public on May 26 2017	Dec 30 2015	May 26 2017	RNA	1	hepatocellular carcinoma tumor tissue	Homo sapiens	diagnosis: hepatocellular carcinoma (HCC)	patient id: HCC64	tissue: primary hepatocellular carcinoma tumor	event_os: 0	duryears_os: 4.71	event_rfs: 0	duryears_rfs: 4.78	age (years): 52	gender (1=m, 2=f): 1	bclc_staging: B	tnm_staging_clinical: II	n/a	n/a	total RNA	RNA was extracted with Trizol reagent, followed by clean-up with QIAGEN RNeasy mini kit in accordance with the prescribed protocol provided with the kit.	Biotin	500 ng of RNA from each sample were reverse transcribed into cDNA and thereby labeled with biotin-UTP following manufacturer protocols.	9606	Illumina HumanHT-12 v4 Expression BeadChip arrays using Illumina standard protocol.	BeadChips were scanned using the Illumina BeadArray Reader and the BeadScan Software (Illumina).	Sample name: PT64	Raw data was obtained via the GenomeStudio; data have been normalized using the RSN method from R-package lumi.	GPL10558	Surya Pavan,,Yenamandra	suryay@bii.a-star.edu.sg	Bioinformatics Institute	30, Biopolis street, #07-01 Matrix	Singapore	138671	Singapore	NONE	47322
GSM2011392	Public on May 26 2017	Dec 30 2015	May 26 2017	RNA	1	hepatocellular carcinoma tumor tissue	Homo sapiens	diagnosis: hepatocellular carcinoma (HCC)	patient id: HCC65	tissue: primary hepatocellular carcinoma tumor	event_os: 0	duryears_os: 4.82	event_rfs: 1	duryears_rfs: 4.51	age (years): 73	gender (1=m, 2=f): 1	bclc_staging: B	tnm_staging_clinical: IIIA	n/a	n/a	total RNA	RNA was extracted with Trizol reagent, followed by clean-up with QIAGEN RNeasy mini kit in accordance with the prescribed protocol provided with the kit.	Biotin	500 ng of RNA from each sample were reverse transcribed into cDNA and thereby labeled with biotin-UTP following manufacturer protocols.	9606	Illumina HumanHT-12 v4 Expression BeadChip arrays using Illumina standard protocol.	BeadChips were scanned using the Illumina BeadArray Reader and the BeadScan Software (Illumina).	Sample name: PT65	Raw data was obtained via the GenomeStudio; data have been normalized using the RSN method from R-package lumi.	GPL10558	Surya Pavan,,Yenamandra	suryay@bii.a-star.edu.sg	Bioinformatics Institute	30, Biopolis street, #07-01 Matrix	Singapore	138671	Singapore	NONE	47322
GSM2011393	Public on May 26 2017	Dec 30 2015	May 26 2017	RNA	1	hepatocellular carcinoma tumor tissue	Homo sapiens	diagnosis: hepatocellular carcinoma (HCC)	patient id: HCC67	tissue: primary hepatocellular carcinoma tumor	event_os: 0	duryears_os: 1.02	event_rfs: 0	duryears_rfs: 1.03	age (years): 69	gender (1=m, 2=f): 1	bclc_staging: B	tnm_staging_clinical: IVA	n/a	n/a	total RNA	RNA was extracted with Trizol reagent, followed by clean-up with QIAGEN RNeasy mini kit in accordance with the prescribed protocol provided with the kit.	Biotin	500 ng of RNA from each sample were reverse transcribed into cDNA and thereby labeled with biotin-UTP following manufacturer protocols.	9606	Illumina HumanHT-12 v4 Expression BeadChip arrays using Illumina standard protocol.	BeadChips were scanned using the Illumina BeadArray Reader and the BeadScan Software (Illumina).	Sample name: PT67	Raw data was obtained via the GenomeStudio; data have been normalized using the RSN method from R-package lumi.	GPL10558	Surya Pavan,,Yenamandra	suryay@bii.a-star.edu.sg	Bioinformatics Institute	30, Biopolis street, #07-01 Matrix	Singapore	138671	Singapore	NONE	47322
GSM2011394	Public on May 26 2017	Dec 30 2015	May 26 2017	RNA	1	hepatocellular carcinoma tumor tissue	Homo sapiens	diagnosis: hepatocellular carcinoma (HCC)	patient id: HCC68	tissue: primary hepatocellular carcinoma tumor	event_os: 0	duryears_os: 0.04	event_rfs: 0	duryears_rfs: 0.04	age (years): 93	gender (1=m, 2=f): 2	bclc_staging: A	tnm_staging_clinical: I	n/a	n/a	total RNA	RNA was extracted with Trizol reagent, followed by clean-up with QIAGEN RNeasy mini kit in accordance with the prescribed protocol provided with the kit.	Biotin	500 ng of RNA from each sample were reverse transcribed into cDNA and thereby labeled with biotin-UTP following manufacturer protocols.	9606	Illumina HumanHT-12 v4 Expression BeadChip arrays using Illumina standard protocol.	BeadChips were scanned using the Illumina BeadArray Reader and the BeadScan Software (Illumina).	Sample name: PT68	Raw data was obtained via the GenomeStudio; data have been normalized using the RSN method from R-package lumi.	GPL10558	Surya Pavan,,Yenamandra	suryay@bii.a-star.edu.sg	Bioinformatics Institute	30, Biopolis street, #07-01 Matrix	Singapore	138671	Singapore	NONE	47322
GSM2011395	Public on May 26 2017	Dec 30 2015	May 26 2017	RNA	1	hepatocellular carcinoma tumor tissue	Homo sapiens	diagnosis: hepatocellular carcinoma (HCC)	patient id: HCC69	tissue: primary hepatocellular carcinoma tumor	event_os: 0	duryears_os: 4.35	event_rfs: 0	duryears_rfs: 4.41	age (years): 80	gender (1=m, 2=f): 1	bclc_staging: B	tnm_staging_clinical: II	n/a	n/a	total RNA	RNA was extracted with Trizol reagent, followed by clean-up with QIAGEN RNeasy mini kit in accordance with the prescribed protocol provided with the kit.	Biotin	500 ng of RNA from each sample were reverse transcribed into cDNA and thereby labeled with biotin-UTP following manufacturer protocols.	9606	Illumina HumanHT-12 v4 Expression BeadChip arrays using Illumina standard protocol.	BeadChips were scanned using the Illumina BeadArray Reader and the BeadScan Software (Illumina).	Sample name: PT69	Raw data was obtained via the GenomeStudio; data have been normalized using the RSN method from R-package lumi.	GPL10558	Surya Pavan,,Yenamandra	suryay@bii.a-star.edu.sg	Bioinformatics Institute	30, Biopolis street, #07-01 Matrix	Singapore	138671	Singapore	NONE	47322
GSM2011396	Public on May 26 2017	Dec 30 2015	May 26 2017	RNA	1	hepatocellular carcinoma tumor tissue	Homo sapiens	diagnosis: hepatocellular carcinoma (HCC)	patient id: HCC71	tissue: primary hepatocellular carcinoma tumor	event_os: 0	duryears_os: 3.58	event_rfs: 1	duryears_rfs: 1.53	age (years): 76	gender (1=m, 2=f): 1	bclc_staging: A	tnm_staging_clinical: I	n/a	n/a	total RNA	RNA was extracted with Trizol reagent, followed by clean-up with QIAGEN RNeasy mini kit in accordance with the prescribed protocol provided with the kit.	Biotin	500 ng of RNA from each sample were reverse transcribed into cDNA and thereby labeled with biotin-UTP following manufacturer protocols.	9606	Illumina HumanHT-12 v4 Expression BeadChip arrays using Illumina standard protocol.	BeadChips were scanned using the Illumina BeadArray Reader and the BeadScan Software (Illumina).	Sample name: PT71	Raw data was obtained via the GenomeStudio; data have been normalized using the RSN method from R-package lumi.	GPL10558	Surya Pavan,,Yenamandra	suryay@bii.a-star.edu.sg	Bioinformatics Institute	30, Biopolis street, #07-01 Matrix	Singapore	138671	Singapore	NONE	47322
GSM2011397	Public on May 26 2017	Dec 30 2015	May 26 2017	RNA	1	hepatocellular carcinoma tumor tissue	Homo sapiens	diagnosis: hepatocellular carcinoma (HCC)	patient id: HCC74	tissue: primary hepatocellular carcinoma tumor	event_os: 0	duryears_os: 3.46	event_rfs: 1	duryears_rfs: 0.52	age (years): 76	gender (1=m, 2=f): 1	bclc_staging: A	tnm_staging_clinical: I	n/a	n/a	total RNA	RNA was extracted with Trizol reagent, followed by clean-up with QIAGEN RNeasy mini kit in accordance with the prescribed protocol provided with the kit.	Biotin	500 ng of RNA from each sample were reverse transcribed into cDNA and thereby labeled with biotin-UTP following manufacturer protocols.	9606	Illumina HumanHT-12 v4 Expression BeadChip arrays using Illumina standard protocol.	BeadChips were scanned using the Illumina BeadArray Reader and the BeadScan Software (Illumina).	Sample name: PT74	Raw data was obtained via the GenomeStudio; data have been normalized using the RSN method from R-package lumi.	GPL10558	Surya Pavan,,Yenamandra	suryay@bii.a-star.edu.sg	Bioinformatics Institute	30, Biopolis street, #07-01 Matrix	Singapore	138671	Singapore	NONE	47322
GSM2011398	Public on May 26 2017	Dec 30 2015	May 26 2017	RNA	1	hepatocellular carcinoma tumor tissue	Homo sapiens	diagnosis: hepatocellular carcinoma (HCC)	patient id: HCC75	tissue: primary hepatocellular carcinoma tumor	event_os: 0	duryears_os: 1.16	event_rfs: 1	duryears_rfs: 0.3	age (years): 64	gender (1=m, 2=f): 1	bclc_staging: B	tnm_staging_clinical: II	n/a	n/a	total RNA	RNA was extracted with Trizol reagent, followed by clean-up with QIAGEN RNeasy mini kit in accordance with the prescribed protocol provided with the kit.	Biotin	500 ng of RNA from each sample were reverse transcribed into cDNA and thereby labeled with biotin-UTP following manufacturer protocols.	9606	Illumina HumanHT-12 v4 Expression BeadChip arrays using Illumina standard protocol.	BeadChips were scanned using the Illumina BeadArray Reader and the BeadScan Software (Illumina).	Sample name: PT75	Raw data was obtained via the GenomeStudio; data have been normalized using the RSN method from R-package lumi.	GPL10558	Surya Pavan,,Yenamandra	suryay@bii.a-star.edu.sg	Bioinformatics Institute	30, Biopolis street, #07-01 Matrix	Singapore	138671	Singapore	NONE	47322
GSM2011399	Public on May 26 2017	Dec 30 2015	May 26 2017	RNA	1	hepatocellular carcinoma tumor tissue	Homo sapiens	diagnosis: hepatocellular carcinoma (HCC)	patient id: HCC77	tissue: primary hepatocellular carcinoma tumor	event_os: 0	duryears_os: 4.43	event_rfs: 1	duryears_rfs: 1.44	age (years): 75	gender (1=m, 2=f): 1	bclc_staging: A	tnm_staging_clinical: I	n/a	n/a	total RNA	RNA was extracted with Trizol reagent, followed by clean-up with QIAGEN RNeasy mini kit in accordance with the prescribed protocol provided with the kit.	Biotin	500 ng of RNA from each sample were reverse transcribed into cDNA and thereby labeled with biotin-UTP following manufacturer protocols.	9606	Illumina HumanHT-12 v4 Expression BeadChip arrays using Illumina standard protocol.	BeadChips were scanned using the Illumina BeadArray Reader and the BeadScan Software (Illumina).	Sample name: PT77	Raw data was obtained via the GenomeStudio; data have been normalized using the RSN method from R-package lumi.	GPL10558	Surya Pavan,,Yenamandra	suryay@bii.a-star.edu.sg	Bioinformatics Institute	30, Biopolis street, #07-01 Matrix	Singapore	138671	Singapore	NONE	47322
