# Supplementary material for: Clinical neutrophil-associated genes as reliable predictors of hepatocellular carcinoma
Source: Front Genet. 2022 Oct 6;13:989779. doi: 10.3389/fgene.2022.989779 (PMC9582652; doi:10.3389/fgene.2022.989779)
Supplement: Supplementary file 10 [file Table9.XLS]

id	futime	fustat	PDLIM3	KLF2	ROR2	PGF	EFNB1	PDZD4	PLN	PCDH17	DOK5	riskScore	risk
GSM2011285	2.56	0	1.7028258	4.7019248	1.9291	3.4385151	4.0655298	2.3800504	1.9308839	2.4511013	2.2867591	0.560937525498763	low
GSM2011286	2.17	0	3.4644762	4.8500028	1.6982917	3.558082	5.1620253	2.4629223	2.0237948	3.3130433	2.2904182	1.39648322121453	high
GSM2011287	0.04	0	4.0030706	4.717084	1.7982147	3.2868223	5.3618686	3.0068773	2.8644192	4.4171148	3.031155	0.878112040606307	low
GSM2011288	0.49	1	2.239788	4.045054	1.870836	3.054351	5.26598	2.159505	1.574778	2.991706	2.090937	1.54815907058559	high
GSM2011289	0.98	1	2.577423	4.952573	1.971248	2.998553	5.199205	2.398914	2.374385	3.265002	2.55689	0.618774676521333	low
GSM2011290	0.03	0	2.0977774	5.0184479	1.8147265	4.2575378	4.2681294	2.1251011	2.5241126	2.9246427	2.3222494	0.882290628320497	low
GSM2011291	0.58	0	4.358516	6.934962	5.420631	4.527158	7.031191	2.509973	2.357859	4.204326	3.181439	3.29373833653178	high
GSM2011292	0.04	0	1.6436882	5.269519	1.9990583	4.6667038	5.4912213	2.0397908	2.0081202	4.5659477	1.907703	3.37583032225905	high
GSM2011293	1.8	0	4.6752832	6.2911483	2.0497068	3.0364277	4.6027244	1.7563337	1.7146641	2.9572186	2.1839598	1.17848392786264	high
GSM2011294	0.07	1	2.9595069	4.2942934	2.1405238	3.6482588	4.6010482	2.4189363	2.380895	2.9103252	3.0374302	0.845063657042154	low
GSM2011295	0.04	0	1.89640954	4.61867013	1.63357124	3.14023253	4.80023676	1.83578341	2.68537774	2.75575143	2.30549449	0.576943685811034	low
GSM2011296	2.56	0	1.549394	5.1151782	1.9127739	2.3498115	4.200561	2.3693787	1.5322958	2.4070704	2.1704046	0.316296841091874	low
GSM2011297	1.5	1	3.5094964	5.7872222	2.0089426	3.0999685	4.8659946	3.0728817	2.0166539	2.6718421	2.0788322	0.479741783621625	low
GSM2011298	2.09	0	3.4768452	4.7265002	1.8230476	3.4787074	4.5359578	1.8772925	2.4910712	2.413715	1.8906256	1.19992287028904	high
GSM2011299	3.62	1	4.68474	5.411073	1.739318	3.728911	4.609734	2.527711	2.529446	2.879849	1.589898	1.4116673344014	high
GSM2011300	0.02	0	1.5964754	4.104845	1.63029	3.7596732	5.852982	2.1169121	2.0625523	3.726153	1.6856934	2.51407414381223	high
GSM2011301	0.07	0	3.8187706	5.9328875	2.4248235	3.6837059	6.8596902	2.6098701	1.4721198	4.3220531	2.9702375	2.17317184167873	high
GSM2011302	4.82	0	1.7774239	4.9891762	1.6875536	3.888527	4.7139275	2.190778	3.0641833	4.1254265	1.746122	1.07870367773752	high
GSM2011303	3.03	0	2.6035035	4.8963199	1.7480002	2.470717	3.9562442	1.8306258	2.0556558	2.7773946	2.4323561	0.484980983905335	low
GSM2011304	0.04	0	2.2326556	5.8072542	1.6373786	3.877091	7.2278535	2.8433338	4.2751349	5.4792266	1.8053797	0.917231677465141	low
GSM2011305	0.58	0	4.090174	7.39328	6.119105	3.754237	6.080826	2.146327	2.807366	3.685001	4.041487	0.861148727044805	low
GSM2011306	1.7	1	1.9339974	5.7898936	2.0647567	3.2121794	4.5287948	2.5633507	2.2251877	3.2823644	1.9711908	0.468575522939831	low
GSM2011307	0.78	0	2.3980347	5.8646544	1.7969963	2.7553624	4.4372633	3.3996373	2.6043566	3.5550592	3.3583421	0.120484885073453	low
GSM2011308	1.22	0	2.4223796	4.4111716	1.2322594	2.6188783	5.2301946	2.4832455	2.9402336	2.5988048	1.1932274	0.557576623550907	low
GSM2011309	1.14	0	2.0583673	2.9973261	2.2274377	3.0935161	3.9592829	2.1919944	1.7140925	2.5703674	2.4619861	1.32428463956633	high
GSM2011310	1.07	0	2.3895699	3.8560812	2.0538715	3.1326	4.2491736	1.8968029	1.2684275	3.9264559	2.0391518	2.98530775272714	high
GSM2011311	1.27	0	2.6093143	4.5755849	2.4450736	3.6273949	4.3789607	2.9742382	2.7772757	2.9415789	2.040841	0.695474726329522	low
GSM2011312	0.75	0	2.5732382	5.1965757	2.6298536	3.8278274	4.4985117	2.4298554	2.1997018	2.8983266	2.6099772	0.811540725588393	low
GSM2011313	2.26	0	2.8903442	4.0761055	2.223871	3.7767984	5.3739006	2.2369426	2.4970306	3.5110657	1.6698785	2.82141708841835	high
GSM2011314	0.53	0	2.6855871	5.8784603	3.0643052	3.2109786	5.3427468	3.3907608	2.2220334	2.7883715	2.6517657	0.33514347818683	low
GSM2011315	0.07	1	2.8171846	3.0146293	2.2807352	3.7261205	4.9513522	2.6953521	2.877779	2.8878384	3.4286742	0.933263780042923	low
GSM2011316	2.03	0	2.7826622	4.3927612	2.5782305	3.0083813	5.0168107	2.6232393	1.8529167	2.8588213	2.8052385	0.817523973253681	low
GSM2011317	1.65	0	2.673776	5.688388	3.540284	3.781865	5.389625	2.256375	1.674347	3.685514	1.963109	2.42536662213175	high
GSM2011318	1.79	0	4.612578	4.406576	1.365514	3.764348	4.731226	2.207473	1.847517	2.836011	2.22398	2.40957888432554	high
GSM2011319	0.89	0	4.6185542	4.9786222	1.8190733	2.8971152	3.8509804	2.2999493	1.7553899	2.8480003	3.106196	0.729553018217169	low
GSM2011320	2.71	0	2.8352085	3.8693554	1.5793971	3.2849279	4.9268106	2.2801319	2.1290613	3.3238836	2.5114845	1.34186013037808	high
GSM2011321	2.79	0	3.2061395	6.3982807	2.539589	4.9579741	5.6865448	2.6455472	1.7580271	5.1168829	2.0280728	4.36750737716193	high
GSM2011322	0.42	1	2.450827	4.336442	2.892424	3.165523	5.228221	2.031516	1.864278	2.744455	2.414737	1.42233946996887	high
GSM2011323	0.55	0	2.660051	4.756217	2.299372	3.385655	5.774701	2.670133	2.936842	3.591954	1.552175	1.24726637385074	high
GSM2011324	0.52	0	4.924134	4.426694	1.900952	3.593312	5.946832	2.277068	1.798907	3.018894	1.96856	4.06285550197088	high
GSM2011325	0.68	0	3.3653821	4.241293	2.3462472	2.7881893	6.2801838	2.4945627	2.0035236	3.4192382	2.3840679	1.65189988919424	high
GSM2011326	0.15	1	3.55241	5.042569	1.935755	4.761609	5.802273	3.010575	2.806688	3.44911	2.595294	1.48012974464092	high
GSM2011327	3.2	0	2.755508	4.692189	1.84238	3.128839	4.435097	2.85319	1.468704	3.544949	2.931944	0.742512516987175	low
GSM2011328	2.79	0	2.7626257	5.5054641	1.8516756	3.0780064	4.5470276	2.5954952	3.0624982	3.2420856	2.2034661	0.354891214740262	low
GSM2011329	4.79	0	2.15457317	5.37881477	1.37215642	3.09320109	5.54855379	1.69056298	2.40728909	3.13421495	3.16854801	0.447617339923351	low
GSM2011330	1.38	0	3.8588331	3.5530089	1.908454	3.1703792	5.2982508	1.4302069	2.2748002	3.2659537	2.5837125	3.0575010649572	high
GSM2011331	2.66	0	3.6312159	5.5646889	3.2184663	3.0485125	5.3519452	1.8209906	2.1509999	3.3772889	3.1767758	1.05820207075503	high
GSM2011332	4.19	0	2.4610535	5.8646544	2.142271	3.1947706	4.6338815	3.5544692	1.7317396	4.0249404	1.8454101	0.584314068540579	low
GSM2011333	5.76	0	1.96255125	3.51899017	1.42251677	2.99508048	5.3687016	2.27872828	1.85735815	3.35482789	2.51249472	1.24105428947291	high
GSM2011334	5.76	0	4.24031558	3.61760244	1.12185971	3.22153114	5.52188771	1.88925233	2.40837941	3.68609087	1.33340607	4.64231276563852	high
GSM2011335	3.98	1	2.4734099	4.395187	1.3852221	3.0803585	4.953378	2.3628158	2.0583039	2.851574	2.400466	0.722974397880486	low
GSM2011336	4.98	0	2.5106636	4.5169962	1.917652	3.0751828	5.2291637	2.4020899	2.5736612	3.1650397	2.212022	0.78146468965779	low
GSM2011337	0.64	0	3.229035	4.9101965	1.4200476	4.0548922	4.5503529	2.4137125	2.5500593	3.7167885	2.7544595	1.04526461158889	high
GSM2011338	0.52	1	3.1184052	6.6384982	2.9499143	3.1571125	5.9103201	3.3489153	1.5333344	2.8855104	2.5883346	0.433067659057918	low
GSM2011339	3.28	0	1.98553528	4.34627802	1.72689443	5.01599583	5.13188021	2.40732548	2.53183408	4.31471057	1.42333565	4.40677943842055	high
GSM2011340	0.78	0	5.92904297	4.27074809	1.67520734	2.38824378	3.03610565	2.56782145	2.37836392	2.5639738	3.52432892	0.44353818937085	low
GSM2011341	0.02	0	3.099944	5.894379	1.948055	2.68333	5.034634	3.439101	2.927079	2.640466	2.861649	0.123856564598083	low
GSM2011342	0.34	0	2.4940313	4.390539	1.5082719	3.0206985	4.4731246	1.114186	0.6647523	3.0260122	1.5233217	3.74801209746384	high
GSM2011343	0.58	0	3.6583418	4.4506248	1.958877	4.0566254	4.4871525	2.4459043	1.4064682	3.1512968	2.233359	2.79646027147936	high
GSM2011344	0.78	0	3.8023901	4.6143034	2.0189938	3.144272	4.0331389	1.794157	2.2261521	2.8990455	2.5551597	1.13538083338651	high
GSM2011345	6.29	1	4.1194031	4.1832294	2.491151	4.2301475	5.329024	1.9680333	1.8569682	4.2235152	2.3098432	7.78437259743767	high
GSM2011346	0.19	1	3.3533893	3.940052	2.0064887	3.2949257	4.7748092	1.400884	3.0236251	3.296512	1.7848891	2.31714972405911	high
GSM2011347	1.17	0	2.2330461	5.5175163	2.2486328	3.1029266	4.0107063	2.2471194	2.3799258	4.2197011	2.0973788	0.744028892500155	low
GSM2011348	0.02	0	2.2370017	4.8565823	3.1897318	3.8445345	5.2858726	1.9763323	2.3753889	5.1439222	2.6314698	2.9918389083023	high
GSM2011349	4.98	0	4.1876498	4.4141865	2.0643025	2.3000556	5.3192762	2.9002316	2.8128031	2.9559625	2.4599217	0.531271386529522	low
GSM2011350	2.71	1	4.0356427	5.3439287	1.7822979	2.2805627	4.7722325	1.7766804	2.0384899	3.6127394	3.2119591	0.636721637860842	low
GSM2011351	0.44	0	3.729116	5.919373	2.23361	3.289737	4.61275	2.914039	1.882245	3.345837	1.544586	1.01818069105036	high
GSM2011352	0.54	0	2.593377	7.308791	3.399634	3.261569	4.298303	2.818262	3.574855	3.29785	2.072032	0.178903057837558	low
GSM2011353	0.55	0	5.2604065	4.6657071	2.2645501	4.7567593	7.4493751	2.5886082	2.0540149	2.936156	2.3002318	7.06428558821677	high
GSM2011354	0.6	1	1.6664675	4.3968436	2.6569687	2.9402112	4.1574517	3.3762391	2.7569044	2.6429661	2.9128103	0.194204513420815	low
GSM2011355	4.98	0	3.584201	5.065078	1.9147423	2.6119859	5.6251015	3.1172472	2.2835707	3.5304911	2.8748046	0.477661337760925	low
GSM2011356	0.02	0	1.8653465	3.3590078	3.3229711	3.2538983	5.271634	2.2332485	2.017157	2.9662406	2.1184358	2.24491028081037	high
GSM2011357	3.2	0	1.114403	4.885269	1.369136	2.98985	5.138458	1.99184	1.668546	3.172455	1.931155	0.77545237120339	low
GSM2011358	3.2	0	1.425057227	4.978622175	1.927186413	2.857332647	4.865040298	3.011521108	1.759015871	2.581598131	2.195778056	0.336718281025954	low
GSM2011359	0.07	1	1.6583857	4.2613257	2.3169572	1.7997195	4.7150991	1.9072029	2.3973804	3.0327208	1.4989348	0.615015581440949	low
GSM2011360	0.1	0	2.9420572	6.5739121	2.4138728	3.4924286	5.1987754	2.5528	2.2632059	4.2279938	3.3770478	0.47270715225111	low
GSM2011361	3.63	0	3.401079	5.465061	2.423861	4.157912	5.58609	2.332862	1.969164	3.77317	2.365619	2.34947299879667	high
GSM2011362	0.13	0	2.9061132	5.6083763	2.8694641	3.7342395	5.3901452	2.5366514	2.0828032	5.2960382	1.4819323	3.66163985502286	high
GSM2011363	0.02	0	2.6089304	4.2854681	5.8729387	3.2823383	6.1728753	2.80235	2.0362993	3.3805212	2.2650952	3.32832653607112	high
GSM2011364	2.46	0	2.781078	3.4060147	1.751169	3.204726	4.0527418	2.0951642	2.3970458	3.6798833	2.369629	1.60136971253542	high
GSM2011365	0.04	0	4.2545272	7.7811047	2.5510882	4.0483947	4.9355188	4.6450791	3.893386	4.090629	3.0075843	0.103156158892827	low
GSM2011366	0.39	0	2.6369334	4.7591214	1.7180104	2.469	5.210046	2.4885386	2.4474481	3.5494763	2.2633721	0.56921888200204	low
GSM2011367	1.67	0	2.999294	4.377576	2.181702	3.526135	4.797932	2.174689	1.656919	2.604494	2.475446	1.47810983220931	high
GSM2011368	0.65	0	3.085834	5.6059331	2.320425	3.0727388	6.5691217	3.8465357	2.7794474	3.0304793	2.216504	0.345916383707052	low
GSM2011369	0.78	0	4.6533526	4.1375545	2.0053066	2.1802729	3.8112161	1.5636609	2.1393549	2.1882755	2.7086689	0.842706519849625	low
GSM2011370	0.3	0	2.7293721	4.0391128	1.5290559	3.0911709	3.3443519	2.9239285	1.3472995	2.4856819	2.89689	0.505761209138906	low
GSM2011371	1.68	0	2.81788123	3.81135913	2.53056016	2.04212003	4.06886866	2.3622049	1.89000569	3.2207934	1.9201533	0.991465259438416	high
GSM2011372	0.92	1	3.3626798	3.7914243	1.9488885	2.285532	4.3908661	1.3856486	2.6052796	3.6682208	1.9933889	1.66067768648381	high
GSM2011373	2.46	0	2.7408038	3.2605732	1.6390005	3.3002336	3.7129577	1.8201427	2.3695542	3.7642993	2.9248268	1.50109473830637	high
GSM2011374	0.03	0	2.648254	3.521779	1.8029868	3.1500114	5.6344207	2.1025774	1.5724716	3.4392135	2.0994243	2.95400827432989	high
GSM2011375	4.7	0	2.8723072	5.4016232	2.0671377	3.0235045	4.8889456	2.2165142	2.2845125	4.1042629	1.5235837	1.36223764762816	high
GSM2011376	4.12	0	3.519482	5.904051	2.83673	3.610752	4.373385	2.978022	2.834696	3.481002	1.939409	0.689479631138881	low
GSM2011377	0.45	1	3.784814	4.4619118	3.5018422	3.3419269	4.7510421	2.6497567	2.1875684	1.6338404	3.3096751	0.641071907459807	low
GSM2011378	0.94	0	3.1926197	5.9503881	2.1073427	4.3497045	5.0950775	2.2511591	2.2761743	4.3282413	2.8072675	1.52042524863972	high
GSM2011379	0.03	0	4.127998	5.992725	3.010742	3.655302	5.109207	1.976983	2.188501	3.807047	2.640034	1.76526052135282	high
GSM2011380	1.77	1	2.87674068	3.83462649	1.77721364	3.36062348	4.48715252	2.79784183	2.68671857	3.43627182	2.41794305	0.899287729155708	low
GSM2011381	7.76	0	2.3582359	4.766074	1.6336843	2.2128767	6.1058543	2.2657713	2.6464246	2.5968021	1.8592572	0.457286848970031	low
GSM2011382	4.82	1	2.9326555	4.2596855	1.4586104	0	3.8657068	1.9228458	2.0357933	3.12484	2.0878523	0.214021121615638	low
GSM2011383	1.97	0	4.205608	6.682581	3.457211	4.454321	6.607939	3.84242	1.901302	4.134026	3.187687	1.22047170544536	high
GSM2011384	0.06	0	2.80862752	4.73738716	1.68034759	2.18969722	3.97680073	1.44904352	2.68383551	2.33171354	1.91351039	0.455529373435824	low
GSM2011385	3.96	1	2.5957275	3.7694067	1.8070494	1.9085702	4.1950781	2.5827383	1.9427806	2.4327077	1.6312736	0.568604198034907	low
GSM2011386	3.78	0	3.104831	5.870447	2.69036	3.945726	5.764886	2.549823	3.383643	4.062986	2.549148	0.845204120774929	low
GSM2011387	1.71	1	2.36048424	4.49114363	1.47878256	2.94189005	4.16565815	1.97847856	1.24054338	1.8020255	2.50664162	0.622120715942926	low
GSM2011388	0.65	1	2.35242755	5.27297485	2.82523833	0.09660829	6.24057547	2.14426134	2.26505704	2.06382906	2.23478471	0.135584999259304	low
GSM2011389	0.04	0	2.305269	3.9429161	1.6913631	2.5873126	4.705741	2.343118	1.5553911	1.7375951	2.9028911	0.436865028856739	low
GSM2011390	3.63	0	2.6721419	4.937199	1.4239589	3.0490413	5.9728011	1.9760678	2.0494213	3.3088669	1.4730363	1.62079313349314	high
GSM2011391	4.71	0	3.982012	5.562515	2.271848	4.169561	4.302055	2.09766	2.766542	3.396979	2.637964	1.2075000504715	high
GSM2011392	4.82	0	2.59705392	4.21023453	2.13286142	3.69554742	5.40243544	1.78454283	1.69196116	5.28655954	1.28132945	9.64179777633602	high
GSM2011393	1.02	0	3.8593514	3.6741541	1.7912176	2.844773	5.958572	1.5693185	2.0163797	3.4878983	3.310718	2.18795815945132	high
GSM2011394	0.04	0	2.4572277	4.6283517	1.5191966	2.590088	4.8390845	2.0840182	2.2701141	2.1652428	2.5608465	0.375960601054238	low
GSM2011395	4.35	0	2.3905755	5.2927889	1.6456534	2.503923	6.2509145	2.3736522	2.3553647	2.8896496	1.8674143	0.535390260533719	low
GSM2011396	3.58	0	3.5173017	6.5179545	2.8946207	3.098834	5.0309635	3.0099527	1.9096885	3.3004407	1.9667978	0.639739323654952	low
GSM2011397	3.46	0	3.9552006	4.4266941	1.7615832	3.3771923	5.1504396	2.0807925	2.0146252	3.4551914	2.4535355	2.1085192267627	high
GSM2011398	1.16	0	4.4549619	5.8030388	2.4743445	5.2285111	5.2664469	1.9044791	1.9155112	2.3127008	2.6881663	3.01621242606657	high
GSM2011399	4.43	0	3.076751	4.249732	2.113276	2.608398	4.839524	2.940543	2.381589	4.30557	2.183737	1.00614743381436	high
